# Supplementary material for: Design and Performance Evaluation of Biomimetic Suction Cups Inspired by the Abalone Muscular Foot
Source: Biomimetics (Basel). 2026 Feb 5;11(2):118. doi: 10.3390/biomimetics11020118 (PMC12938121; doi:10.3390/biomimetics11020118)
Supplement: Supplementary file 1 [file biomimetics-11-00118-s001.zip]

Archive with 93 entries (57 files):
- Supplementary Materials/
- Supplementary Materials/FEA.wbpj
- Supplementary Materials/FEA_files/
- Supplementary Materials/FEA_files/.project_cache
- Supplementary Materials/FEA_files/dp0/
- Supplementary Materials/FEA_files/dp0/act.dat
- Supplementary Materials/FEA_files/dp0/designPoint.wbdp
- Supplementary Materials/FEA_files/dp0/global/
- Supplementary Materials/FEA_files/dp0/global/MECH/
- Supplementary Materials/FEA_files/dp0/global/MECH/SYS-54/
- Supplementary Materials/FEA_files/dp0/global/MECH/SYS-54.engd
- Supplementary Materials/FEA_files/dp0/global/MECH/SYS-54.mechdb
- Supplementary Materials/FEA_files/dp0/SYS-1/
- Supplementary Materials/FEA_files/dp0/SYS-1/DM/
- Supplementary Materials/FEA_files/dp0/SYS-1/ENGD/
- Supplementary Materials/FEA_files/dp0/SYS-1/ENGD/EngineeringData.xml
- Supplementary Materials/FEA_files/dp0/SYS-1/ENGD/material.engd
- Supplementary Materials/FEA_files/dp0/SYS-1/MECH/
- Supplementary Materials/FEA_files/dp0/SYS-2/
- Supplementary Materials/FEA_files/dp0/SYS-2/DM/
- Supplementary Materials/FEA_files/dp0/SYS-2/ENGD/
- Supplementary Materials/FEA_files/dp0/SYS-2/ENGD/EngineeringData.xml
- Supplementary Materials/FEA_files/dp0/SYS-2/MECH/
- Supplementary Materials/FEA_files/dp0/SYS-34/
- Supplementary Materials/FEA_files/dp0/SYS-34/DM/
- Supplementary Materials/FEA_files/dp0/SYS-34/ENGD/
- Supplementary Materials/FEA_files/dp0/SYS-34/ENGD/EngineeringData.xml
- Supplementary Materials/FEA_files/dp0/SYS-34/MECH/
- Supplementary Materials/FEA_files/dp0/SYS-5/
- Supplementary Materials/FEA_files/dp0/SYS-5/DM/
- Supplementary Materials/FEA_files/dp0/SYS-5/ENGD/
- Supplementary Materials/FEA_files/dp0/SYS-5/ENGD/EngineeringData.xml
- Supplementary Materials/FEA_files/dp0/SYS-5/MECH/
- Supplementary Materials/FEA_files/dp0/SYS-54/
- Supplementary Materials/FEA_files/dp0/SYS-54/DM/
- Supplementary Materials/FEA_files/dp0/SYS-54/DM/SYS-54.agdb
- Supplementary Materials/FEA_files/dp0/SYS-54/ENGD/
- Supplementary Materials/FEA_files/dp0/SYS-54/ENGD/EngineeringData.xml
- Supplementary Materials/FEA_files/dp0/SYS-54/ENGD/material.engd
- Supplementary Materials/FEA_files/dp0/SYS-54/MECH/
- Supplementary Materials/FEA_files/dp0/SYS-6/
- Supplementary Materials/FEA_files/dp0/SYS-6/DM/
- Supplementary Materials/FEA_files/dp0/SYS-6/ENGD/
- Supplementary Materials/FEA_files/dp0/SYS-6/ENGD/material.engd
- Supplementary Materials/FEA_files/dp0/SYS-6/MECH/
- Supplementary Materials/FEA_files/dpall/
- Supplementary Materials/FEA_files/dpall/global/
- Supplementary Materials/FEA_files/dpall/global/ACT/
- Supplementary Materials/FEA_files/dpall/global/ACT/extensions/
- Supplementary Materials/FEA_files/session_files/
- Supplementary Materials/FEA_files/session_files/journal1.wbjn
- Supplementary Materials/FEA_files/session_files/journal10.wbjn
- Supplementary Materials/FEA_files/session_files/journal11.wbjn
- Supplementary Materials/FEA_files/session_files/journal12.wbjn
- Supplementary Materials/FEA_files/session_files/journal13.wbjn
- Supplementary Materials/FEA_files/session_files/journal14.wbjn
- Supplementary Materials/FEA_files/session_files/journal15.wbjn
- Supplementary Materials/FEA_files/session_files/journal16.wbjn
- Supplementary Materials/FEA_files/session_files/journal17.wbjn
- Supplementary Materials/FEA_files/session_files/journal18.wbjn
- Supplementary Materials/FEA_files/session_files/journal19.wbjn
- Supplementary Materials/FEA_files/session_files/journal2.wbjn
- Supplementary Materials/FEA_files/session_files/journal20.wbjn
- Supplementary Materials/FEA_files/session_files/journal21.wbjn
- Supplementary Materials/FEA_files/session_files/journal22.wbjn
- Supplementary Materials/FEA_files/session_files/journal23.wbjn
- Supplementary Materials/FEA_files/session_files/journal24.wbjn
- Supplementary Materials/FEA_files/session_files/journal25.wbjn
- Supplementary Materials/FEA_files/session_files/journal26.wbjn
- Supplementary Materials/FEA_files/session_files/journal27.wbjn
- Supplementary Materials/FEA_files/session_files/journal28.wbjn
- Supplementary Materials/FEA_files/session_files/journal29.wbjn
- Supplementary Materials/FEA_files/session_files/journal3.wbjn
- Supplementary Materials/FEA_files/session_files/journal30.wbjn
- Supplementary Materials/FEA_files/session_files/journal31.wbjn
- Supplementary Materials/FEA_files/session_files/journal32.wbjn
- Supplementary Materials/FEA_files/session_files/journal33.wbjn
- Supplementary Materials/FEA_files/session_files/journal34.wbjn
- Supplementary Materials/FEA_files/session_files/journal35.wbjn
- Supplementary Materials/FEA_files/session_files/journal36.wbjn
- Supplementary Materials/FEA_files/session_files/journal37.wbjn
- Supplementary Materials/FEA_files/session_files/journal38.wbjn
- Supplementary Materials/FEA_files/session_files/journal39.wbjn
- Supplementary Materials/FEA_files/session_files/journal4.wbjn
- Supplementary Materials/FEA_files/session_files/journal40.wbjn
- Supplementary Materials/FEA_files/session_files/journal41.wbjn
- Supplementary Materials/FEA_files/session_files/journal42.wbjn
- Supplementary Materials/FEA_files/session_files/journal5.wbjn
- Supplementary Materials/FEA_files/session_files/journal6.wbjn
- Supplementary Materials/FEA_files/session_files/journal7.wbjn
- Supplementary Materials/FEA_files/session_files/journal8.wbjn
- Supplementary Materials/FEA_files/session_files/journal9.wbjn
- Supplementary Materials/FEA_files/user_files/
