# Supplementary material for: Design and Performance Evaluation of Biomimetic Suction Cups Inspired by the Abalone Muscular Foot
Source: Biomimetics (Basel). 2026 Feb 5;11(2):118. doi: 10.3390/biomimetics11020118 (PMC12938121; doi:10.3390/biomimetics11020118)
Supplement: Supplementary file 1 [file biomimetics-11-00118-s001.zip › Supplementary Materials/FEA.wbpj]

<?xml version="1.0" encoding="utf-8"?>
<Storage>
  <Project Version="9.1">
    <base-designpoint-name valType="String">0</base-designpoint-name>
    <timestamp-max valType="Int64">506718</timestamp-max>
    <framework-build-version valType="String">20.2.221.0</framework-build-version>
    <external-version-string valType="String">2020 R2</external-version-string>
    <last-saved-utc valType="String">01/13/2026 05:08:09</last-saved-utc>
    <managed-categories valType="String">[report, misc, progress]</managed-categories>
    <logHistory valType="StringArray">
      <ArrayEntry Index="0">8615988706907@DESKTOP-UGFNBLI:C:\Users\86159\AppData\Local\Temp\WorkbenchLogs\CoreEvents15104.log</ArrayEntry>
      <ArrayEntry Index="1">8615988706907@DESKTOP-UGFNBLI:C:\Users\86159\AppData\Local\Temp\WorkbenchLogs\CoreEvents12152.log</ArrayEntry>
      <ArrayEntry Index="2">8615988706907@DESKTOP-UGFNBLI:C:\Users\86159\AppData\Local\Temp\WorkbenchLogs\CoreEvents24356.log</ArrayEntry>
      <ArrayEntry Index="3">8615988706907@DESKTOP-UGFNBLI:C:\Users\86159\AppData\Local\Temp\WorkbenchLogs\CoreEvents20944.log</ArrayEntry>
      <ArrayEntry Index="4">8615988706907@DESKTOP-UGFNBLI:C:\Users\86159\AppData\Local\Temp\WorkbenchLogs\CoreEvents28920.log</ArrayEntry>
      <ArrayEntry Index="5">8615988706907@DESKTOP-UGFNBLI:C:\Users\86159\AppData\Local\Temp\WorkbenchLogs\CoreEvents7052.log</ArrayEntry>
      <ArrayEntry Index="6">8615988706907@DESKTOP-UGFNBLI:C:\Users\86159\AppData\Local\Temp\WorkbenchLogs\CoreEvents4872.log</ArrayEntry>
      <ArrayEntry Index="7">8615988706907@DESKTOP-UGFNBLI:C:\Users\86159\AppData\Local\Temp\WorkbenchLogs\CoreEvents9384.log</ArrayEntry>
      <ArrayEntry Index="8">LENOVO@LAPTOP-1SDD4NIE:C:\Users\LENOVO\AppData\Local\Temp\WorkbenchLogs\CoreEvents16808.log</ArrayEntry>
      <ArrayEntry Index="9">LENOVO@LAPTOP-1SDD4NIE:C:\Users\LENOVO\AppData\Local\Temp\WorkbenchLogs\CoreEvents18476.log</ArrayEntry>
      <ArrayEntry Index="10">LENOVO@LAPTOP-1SDD4NIE:C:\Users\LENOVO\AppData\Local\Temp\WorkbenchLogs\CoreEvents12244.log</ArrayEntry>
      <ArrayEntry Index="11">LENOVO@LAPTOP-1SDD4NIE:C:\Users\LENOVO\AppData\Local\Temp\WorkbenchLogs\CoreEvents19060.log</ArrayEntry>
      <ArrayEntry Index="12">LENOVO@LAPTOP-1SDD4NIE:C:\Users\LENOVO\AppData\Local\Temp\WorkbenchLogs\CoreEvents27384.log</ArrayEntry>
      <ArrayEntry Index="13">LENOVO@LAPTOP-1SDD4NIE:C:\Users\LENOVO\AppData\Local\Temp\WorkbenchLogs\CoreEvents15488.log</ArrayEntry>
      <ArrayEntry Index="14">LENOVO@LAPTOP-1SDD4NIE:C:\Users\LENOVO\AppData\Local\Temp\WorkbenchLogs\CoreEvents25236.log</ArrayEntry>
      <ArrayEntry Index="15">LENOVO@LAPTOP-1SDD4NIE:C:\Users\LENOVO\AppData\Local\Temp\WorkbenchLogs\CoreEvents12624.log</ArrayEntry>
      <ArrayEntry Index="16">LENOVO@LAPTOP-1SDD4NIE:C:\Users\LENOVO\AppData\Local\Temp\WorkbenchLogs\CoreEvents14452.log</ArrayEntry>
      <ArrayEntry Index="17">LENOVO@LAPTOP-1SDD4NIE:C:\Users\LENOVO\AppData\Local\Temp\WorkbenchLogs\CoreEvents14504.log</ArrayEntry>
      <ArrayEntry Index="18">LENOVO@LAPTOP-1SDD4NIE:C:\Users\LENOVO\AppData\Local\Temp\WorkbenchLogs\CoreEvents16480.log</ArrayEntry>
      <ArrayEntry Index="19">LENOVO@LAPTOP-1SDD4NIE:C:\Users\LENOVO\AppData\Local\Temp\WorkbenchLogs\CoreEvents6788.log</ArrayEntry>
      <ArrayEntry Index="20">LENOVO@LAPTOP-1SDD4NIE:C:\Users\LENOVO\AppData\Local\Temp\WorkbenchLogs\CoreEvents19132.log</ArrayEntry>
      <ArrayEntry Index="21">LENOVO@LAPTOP-1SDD4NIE:C:\Users\LENOVO\AppData\Local\Temp\WorkbenchLogs\CoreEvents16216.log</ArrayEntry>
      <ArrayEntry Index="22">LENOVO@LAPTOP-1SDD4NIE:C:\Users\LENOVO\AppData\Local\Temp\WorkbenchLogs\CoreEvents18340.log</ArrayEntry>
      <ArrayEntry Index="23">LENOVO@LAPTOP-1SDD4NIE:C:\Users\LENOVO\AppData\Local\Temp\WorkbenchLogs\CoreEvents21356.log</ArrayEntry>
      <ArrayEntry Index="24">LENOVO@LAPTOP-1SDD4NIE:C:\Users\LENOVO\AppData\Local\Temp\WorkbenchLogs\CoreEvents10076.log</ArrayEntry>
      <ArrayEntry Index="25">LENOVO@LAPTOP-1SDD4NIE:C:\Users\LENOVO\AppData\Local\Temp\WorkbenchLogs\CoreEvents2496.log</ArrayEntry>
      <ArrayEntry Index="26">LENOVO@LAPTOP-1SDD4NIE:C:\Users\LENOVO\AppData\Local\Temp\WorkbenchLogs\CoreEvents14368.log</ArrayEntry>
      <ArrayEntry Index="27">LENOVO@LAPTOP-1SDD4NIE:C:\Users\LENOVO\AppData\Local\Temp\WorkbenchLogs\CoreEvents10680.log</ArrayEntry>
      <ArrayEntry Index="28">LENOVO@LAPTOP-1SDD4NIE:C:\Users\LENOVO\AppData\Local\Temp\WorkbenchLogs\CoreEvents8832.log</ArrayEntry>
      <ArrayEntry Index="29">LENOVO@LAPTOP-1SDD4NIE:C:\Users\LENOVO\AppData\Local\Temp\WorkbenchLogs\CoreEvents7060.log</ArrayEntry>
      <ArrayEntry Index="30">LENOVO@LAPTOP-1SDD4NIE:C:\Users\LENOVO\AppData\Local\Temp\WorkbenchLogs\CoreEvents20684.log</ArrayEntry>
      <ArrayEntry Index="31">LENOVO@LAPTOP-1SDD4NIE:C:\Users\LENOVO\AppData\Local\Temp\WorkbenchLogs\CoreEvents22308.log</ArrayEntry>
      <ArrayEntry Index="32">LENOVO@LAPTOP-1SDD4NIE:C:\Users\LENOVO\AppData\Local\Temp\WorkbenchLogs\CoreEvents5632.log</ArrayEntry>
      <ArrayEntry Index="33">LENOVO@LAPTOP-1SDD4NIE:C:\Users\LENOVO\AppData\Local\Temp\WorkbenchLogs\CoreEvents13280.log</ArrayEntry>
      <ArrayEntry Index="34">LENOVO@LAPTOP-1SDD4NIE:C:\Users\LENOVO\AppData\Local\Temp\WorkbenchLogs\CoreEvents17320.log</ArrayEntry>
      <ArrayEntry Index="35">LENOVO@LAPTOP-1SDD4NIE:C:\Users\LENOVO\AppData\Local\Temp\WorkbenchLogs\CoreEvents14328.log</ArrayEntry>
      <ArrayEntry Index="36">LENOVO@LAPTOP-1SDD4NIE:C:\Users\LENOVO\AppData\Local\Temp\WorkbenchLogs\CoreEvents13472.log</ArrayEntry>
      <ArrayEntry Index="37">LENOVO@LAPTOP-1SDD4NIE:C:\Users\LENOVO\AppData\Local\Temp\WorkbenchLogs\CoreEvents11592.log</ArrayEntry>
      <ArrayEntry Index="38">LENOVO@LAPTOP-1SDD4NIE:C:\Users\LENOVO\AppData\Local\Temp\WorkbenchLogs\CoreEvents9992.log</ArrayEntry>
      <ArrayEntry Index="39">LENOVO@LAPTOP-1SDD4NIE:C:\Users\LENOVO\AppData\Local\Temp\WorkbenchLogs\CoreEvents14048.log</ArrayEntry>
      <ArrayEntry Index="40">LENOVO@LAPTOP-1SDD4NIE:C:\Users\LENOVO\AppData\Local\Temp\WorkbenchLogs\CoreEvents18704.log</ArrayEntry>
      <ArrayEntry Index="41">LENOVO@LAPTOP-1SDD4NIE:C:\Users\LENOVO\AppData\Local\Temp\WorkbenchLogs\CoreEvents15968.log</ArrayEntry>
    </logHistory>
    <expression-scope-container valType="String">Parameters</expression-scope-container>
    <project-type valType="String">WB2</project-type>
    <ReferenceCache>
      <ProjectReferenceList>
        <ReferenceList valType="String">{
"286392c8-ca8c-4586-940a-4574bbbab405": "/FileTypesContainer/FileType:GeometryFileType",
"3f092999-b5c2-4074-addd-07a7c568823c": "/FileTypesContainer/FileType:EngineeringData",
"60f8b103-7d3a-4d73-a587-c055c21b92e1": "/FileTypesContainer/FileType:MechanicalFileType",
"737eb168-69b5-42dd-89a5-68755bddf4da": "/FileTypesContainer/FileType:project",
"8a6be90b-238d-44ad-a6b8-fa58eb2eb9ba": "/FileTypesContainer/FileType:ACTDatabase",
"5ce82e51-d49d-40c2-bb6d-c880518c0a9b": "/Schematic/Template:Static Structural (ANSYS)",
"9e98794f-263a-4cc6-9d23-3ddd13111ac7": "/Schematic/Template:Fluid Flow (CFX)",
"29b65e52-eb1a-4485-beba-ec2dae7f3e4c": "/Schematic/Template:Fluid Flow",
"0e5e5ab5-e49e-4167-b437-eca1f8bd7185": "/Schematic/Template:Steady-State Thermal (ANSYS)",
"4f3f6b11-05c5-40a7-a170-dade28965d2c": "/Schematic/Template:Modal (ANSYS)",
"b5ce2e0d-4f83-438e-9663-9e377abecca2": "/Schematic/Template:Random Vibration (ANSYS)",
"191f95ac-9d2b-4003-869e-a4161b647d7b": "/Schematic/Template:Response Spectrum (ANSYS)",
"a5aae3aa-b1f3-4587-82ab-091e3f103302": "/Schematic/ComponentTemplate:EngDataCellTemplate",
"8cd3ba85-84cf-44fe-a676-8b4a768b2b43": "/Schematic/ComponentTemplate:GeometryCellTemplate",
"67a58bc5-3cd5-4006-bb90-b973cbc42848": "/Schematic/ComponentTemplate:SimulationModelCellTemplate",
"235bb8c6-7bb6-422f-9e05-1308ec9ee437": "/Schematic/ComponentTemplate:SimulationSetupCellTemplate_StructuralStaticANSYS",
"677f4582-c4f0-407b-8a01-6048e2bda206": "/Schematic/ComponentTemplate:SimulationSolutionCellTemplate_StructuralStaticANSYS",
"e0f1784f-c044-4371-afb1-9a78196e45aa": "/Schematic/ComponentTemplate:SimulationResultsCellTemplate_StructuralStaticANSYS",
"823598d5-d9d5-4c58-b212-c9a66a2ab5df": "/FileContainer/FileReference:F12",
"4e9fa7b9-4cf2-4ce2-a765-7110281e05e9": "/FileContainer/FileReference:F16",
"77693659-c765-4664-9f6a-97b026a57179": "/FileContainer/FileReference:F35",
"9560a6ae-700f-439f-b437-4f26f8f56df0": "/FileContainer/FileReference:F52",
"1fce9fde-b295-4297-bce9-258914ae1087": "/FileContainer/FileReference:F43",
"226c3deb-3130-4c43-bfde-597f982126ce": "/Schematic/Component:Results 17",
"176e5011-c321-4378-b6d3-ace62cd70b1b": "/Schematic/Component:Solution 17",
"c79cd884-e675-4536-98e6-547cc99c717b": "/Schematic/Component:Setup 17",
"9ce4aa3e-620a-4358-9ec1-6aab57ff284c": "/Schematic/Component:Model 17",
"407848ec-d52d-4884-b8b6-6ed0fa3e65e0": "/Schematic/Component:Geometry 17",
"9196dfca-074c-4870-b4dc-e31fd82d2b42": "/Schematic/Component:Engineering Data 17",
"754467f9-c79a-4b61-b23b-08ae0c19a4eb": "/FileContainer/FileReference:F233",
"cafddf30-ebc9-4cf7-bbe0-5d40ba7d6923": "/FileContainer/FileReference:F415",
"95eb0540-a498-4735-b217-b359bb72b310": "/FileContainer/FileReference:F432",
"312b5821-c418-433c-9b95-db3eb4721ab4": "/FileContainer/FileReference:F417",
"c7052252-9bb1-45c9-ba03-d3dc4c199320": "/FileContainer/FileReference:F418",
"6097c002-90fc-42b2-9e7c-abc409edf82c": "/Schematic/System:SYS 17",
"05bfe16f-ad98-4b39-8ce6-0a8af6131ccf": "/FileContainer/FileReference:F437",
"1bc62b0c-34e9-4c9a-bc53-73d748600d21": "/FileContainer/FileReference:F434"
}</ReferenceList>
      </ProjectReferenceList>
      <DesignPointReferenceListCollection>
        <DesignPointReferenceList Name="0">
          <ReferenceList valType="String">{
"61f011f6-b00e-4c59-aaf6-6211810ecec6": "/Engineering Data 17/ResourceTransferData:TransferData_material",
"8c366547-dbd5-44e7-9225-01601ecbbe47": "/Engineering Data 17/Material:Structural Steel",
"def48156-e124-4a08-8333-194e068f5cbc": "/Engineering Data 17/MaterialProperty:Appearance",
"beed2a37-a9a3-4b83-a6b8-9442f21cc0c4": "/Engineering Data 17/MaterialPropertyData:Color",
"09047a5f-12b3-480c-a7ce-5b3f70ca115a": "/Engineering Data 17/MaterialVariable:Red",
"0e661006-d7e4-4dec-b53f-63e16be49028": "/Engineering Data 17/MaterialVariable:Green",
"b0f9f028-b10f-4f77-a7f8-341efd7bc9a1": "/Engineering Data 17/MaterialVariable:Blue",
"d5cf92f1-5431-4f08-ac65-407742571c61": "/Engineering Data 17/MaterialProperty:Compressive Ultimate Strength",
"4f214435-7d3c-4acd-8a5b-28834c2c7a0b": "/Engineering Data 17/MaterialPropertyData:Compressive Ultimate Strength",
"b49af89c-8c3f-4093-8273-6c03f98a1a92": "/Engineering Data 17/MaterialVariable:Compressive Ultimate Strength",
"3c01bfa4-c38c-4e53-8cc4-dd2ada20c22f": "/Engineering Data 17/MaterialProperty:Compressive Yield Strength",
"3fe7554b-caab-4b30-8af2-6cdcba2ca52b": "/Engineering Data 17/MaterialPropertyData:Compressive Yield Strength",
"ab612a0d-a09e-4f3a-af96-219a3a9f2b82": "/Engineering Data 17/MaterialVariable:Compressive Yield Strength",
"7c23ef53-4b85-4308-8d76-e6992171186d": "/Engineering Data 17/MaterialProperty:Density",
"4ecb466c-a77a-4781-bf8f-e13653952ab4": "/Engineering Data 17/MaterialPropertyData:Density",
"e7ec56e9-6fe6-483c-8951-6c17dd61fdb9": "/Engineering Data 17/MaterialVariable:Density",
"2976035c-5898-404a-954a-9b983a22e0c4": "/Engineering Data 17/MaterialVariable:Temperature",
"ea3a5cf1-6ecd-4211-b93f-079ec6827140": "/Engineering Data 17/MaterialVariable:Interpolation Options",
"3354125e-cd11-43a8-862f-75a203dde915": "/Engineering Data 17/MaterialProperty:Tensile Yield Strength",
"4738a35b-d819-4cd8-9b6c-ad5d6aeee22e": "/Engineering Data 17/MaterialPropertyData:Tensile Yield Strength",
"06e03c12-7298-4913-904c-cf15a9170d5e": "/Engineering Data 17/MaterialVariable:Tensile Yield Strength",
"015ec6af-4d36-490b-a0a9-f0c6f0af5b32": "/Engineering Data 17/MaterialProperty:Tensile Ultimate Strength",
"c5318fa7-e00d-4bcb-9c60-8370253a2cfa": "/Engineering Data 17/MaterialPropertyData:Tensile Ultimate Strength",
"6efb5d04-ea16-4bfb-9966-cfa2ab04047f": "/Engineering Data 17/MaterialVariable:Tensile Ultimate Strength",
"0b550793-4448-44dc-b51d-bf6d58d286af": "/Engineering Data 17/MaterialProperty:Coefficient of Thermal Expansion",
"536c2a59-26e0-4bdc-920a-2cf1ecde0092": "/Engineering Data 17/MaterialPropertyData:Coefficient of Thermal Expansion",
"36dbd358-68ee-4c0c-afe4-93e752d268ee": "/Engineering Data 17/MaterialVariable:Coefficient of Thermal Expansion",
"bacc24e6-c008-46d9-8c03-c5f23c742b63": "/Engineering Data 17/MaterialVariable:Temperature 1",
"2c7a38b3-ac06-4684-b136-f480f5d2f2b9": "/Engineering Data 17/MaterialVariable:Interpolation Options 1",
"a97f48a3-1f9b-4c96-8241-b4ad1271e9fc": "/Engineering Data 17/MaterialPropertyData:Zero-Thermal-Strain Reference Temperature",
"aaa3d6ae-b9d1-4e25-9b09-9b4375841ca0": "/Engineering Data 17/MaterialVariable:Zero-Thermal-Strain Reference Temperature",
"86ecf135-14fb-40e9-a235-b5ace494fb95": "/Engineering Data 17/MaterialProperty:Specific Heat",
"58791fd6-761e-419b-8997-3c945be11c22": "/Engineering Data 17/MaterialPropertyData:Specific Heat",
"25bcdd57-8268-4d60-a2e6-576052fb2de2": "/Engineering Data 17/MaterialVariable:Specific Heat",
"b89b3dec-b072-43a7-8985-876258243c09": "/Engineering Data 17/MaterialVariable:Temperature 2",
"c86267c1-1a1b-473a-a3ff-4e9e849c009f": "/Engineering Data 17/MaterialVariable:Interpolation Options 2",
"cf1f75c3-681b-4e5e-94a0-800501203cbc": "/Engineering Data 17/MaterialProperty:Thermal Conductivity",
"41954271-ef43-4b45-a0dd-868c5e5012d2": "/Engineering Data 17/MaterialPropertyData:Thermal Conductivity",
"fb283052-90b0-4c83-bc20-86ff2df824ed": "/Engineering Data 17/MaterialVariable:Thermal Conductivity",
"3b8927e4-14db-4e60-b4be-1d94ab6ef5df": "/Engineering Data 17/MaterialVariable:Temperature 3",
"54f55946-e75a-42a7-9ef5-f1c96ef54c7c": "/Engineering Data 17/MaterialVariable:Interpolation Options 3",
"c3575de1-cee6-4a60-bc56-abf64c22f4e8": "/Engineering Data 17/MaterialProperty:S-N Curve",
"0c440b16-0776-41f0-a142-9642c8e65356": "/Engineering Data 17/MaterialPropertyData:S-N Curve",
"7f0dd57c-9422-40b0-a352-bc37fe5844b8": "/Engineering Data 17/MaterialVariable:Alternating Stress",
"e21f2ea6-72a7-404f-9042-c448b45616c4": "/Engineering Data 17/MaterialVariable:Cycles",
"c8b35971-dbdf-4ff3-bfe8-22503c3f164e": "/Engineering Data 17/MaterialVariable:Mean Stress",
"408d55e8-2c86-40dc-970a-e671229bf381": "/Engineering Data 17/MaterialProperty:Strain-Life Parameters",
"a1c61fa1-5c7b-4505-9646-1d26d6fe14f6": "/Engineering Data 17/MaterialPropertyData:Strain-Life Parameters",
"9472c504-d27d-4f4d-a9cc-6b3119fb8ff8": "/Engineering Data 17/MaterialVariable:Strength Coefficient",
"a412e513-2d68-4ef8-a56e-28fbaf198e31": "/Engineering Data 17/MaterialVariable:Strength Exponent",
"1958dff7-7b1a-44fa-81ae-4696dec5939f": "/Engineering Data 17/MaterialVariable:Ductility Coefficient",
"ec0603c2-6f67-423f-abb5-ff84dc1552dd": "/Engineering Data 17/MaterialVariable:Ductility Exponent",
"f6559315-4920-4535-85b9-086e81ce4285": "/Engineering Data 17/MaterialVariable:Cyclic Strength Coefficient",
"308094d7-7a83-4e4d-85bd-2815bac17591": "/Engineering Data 17/MaterialVariable:Cyclic Strain Hardening Exponent",
"ced89b26-1c5b-46c5-843e-c0266e6601d2": "/Engineering Data 17/MaterialProperty:Resistivity",
"4622c06c-41e6-4c15-8572-9fd0ff0c8d62": "/Engineering Data 17/MaterialPropertyData:Resistivity",
"81cc4c98-3220-48af-97e1-e7efd72ea9a4": "/Engineering Data 17/MaterialVariable:Resistivity",
"37f6b7ca-b57d-4012-a5e4-1041ed382c38": "/Engineering Data 17/MaterialVariable:Temperature 4",
"ef795492-c338-44c7-b929-53373821017b": "/Engineering Data 17/MaterialProperty:Elasticity",
"75fd06b0-bba1-4c3c-96cb-e3a6c61189e4": "/Engineering Data 17/MaterialPropertyData:Elasticity",
"16c639b3-56c0-4bc5-9383-ec77bf390020": "/Engineering Data 17/MaterialVariable:Young's Modulus",
"8999523a-a054-4af2-9b3c-4513b5c71645": "/Engineering Data 17/MaterialVariable:Poisson's Ratio",
"1db82161-208d-4cba-bc2b-2a1403e58fd8": "/Engineering Data 17/MaterialVariable:Bulk Modulus",
"5cf77d5d-5998-4da6-8983-2ef41aa3f8cb": "/Engineering Data 17/MaterialVariable:Shear Modulus",
"0b9a6194-051d-4a62-8b2e-b329e025b458": "/Engineering Data 17/MaterialVariable:Temperature 5",
"fce21147-52cf-446d-99e2-31caf5c3957a": "/Engineering Data 17/MaterialVariable:Interpolation Options 4",
"d12f4ffb-d195-4809-b781-b701382d0da3": "/Engineering Data 17/MaterialProperty:Relative Permeability",
"0bc26807-7713-4f30-81e9-cc8b72fa817f": "/Engineering Data 17/MaterialPropertyData:Relative Permeability",
"6fe6f9fa-10aa-4662-b601-bc81163ba882": "/Engineering Data 17/MaterialVariable:Relative Permeability",
"ca362683-5d79-4e8f-be19-df131b41d042": "/Engineering Data 17/MaterialProperty:Material Unique Id",
"4c45ffd8-b448-48a2-934a-bd58b37b449a": "/Engineering Data 17/MaterialPropertyData:Material Unique Id",
"8a5872a0-3b6f-487f-a451-df01dd281537": "/Engineering Data 17/Material:silica",
"68debc7c-3d7e-4c6d-97e3-11c336f03c8f": "/Engineering Data 17/MaterialProperty:Appearance 1",
"3c7d2f58-74c0-42e8-af26-246b717f5ae7": "/Engineering Data 17/MaterialPropertyData:Color 1",
"782ee1e8-3a23-41b0-a25d-b25518b5dfb1": "/Engineering Data 17/MaterialVariable:Red 1",
"0c907ece-0fd3-4b93-b794-5c366ca72a06": "/Engineering Data 17/MaterialVariable:Green 1",
"de318de9-cc56-4348-b027-78f43677fb9c": "/Engineering Data 17/MaterialVariable:Blue 1",
"5dade24d-90da-46fd-81d9-10aa0c0e8673": "/Engineering Data 17/MaterialProperty:Yeoh",
"aa48abaf-93ef-4d1c-bc8f-f85928d1bf29": "/Engineering Data 17/MaterialPropertyData:Yeoh",
"d9eac765-87e1-4063-b4ff-4440f0788669": "/Engineering Data 17/MaterialVariable:Material Constant C10",
"a42d8fb9-4493-4747-a10c-d4b79278120e": "/Engineering Data 17/MaterialVariable:Material Constant C20",
"c2bb0113-2568-456c-a22e-480241e41790": "/Engineering Data 17/MaterialVariable:Material Constant C30",
"defd5e75-7420-4afe-a8a3-326b221baca5": "/Engineering Data 17/MaterialVariable:Incompressibility Parameter D1",
"2d157828-87da-4c5e-88d7-771553d590b6": "/Engineering Data 17/MaterialVariable:Incompressibility Parameter D2",
"11b67191-3be2-4072-9138-ba3d27852ca3": "/Engineering Data 17/MaterialVariable:Incompressibility Parameter D3",
"9672fa45-bb2a-494d-9ee8-f186d409ea34": "/Engineering Data 17/MaterialVariable:Temperature 6",
"3825cc4a-684f-49fb-8cda-4833e0464dfb": "/Engineering Data 17/Material:glass",
"235caeb0-1722-4004-8463-26ef521f0b5c": "/Engineering Data 17/MaterialProperty:Appearance 2",
"5d2603ca-e28b-4d94-b8cc-c4f67e51823c": "/Engineering Data 17/MaterialPropertyData:Color 2",
"5382feb2-ee64-487d-a424-40b41be5e2c6": "/Engineering Data 17/MaterialVariable:Red 2",
"d2430165-28d1-4e8a-9355-606160e440a3": "/Engineering Data 17/MaterialVariable:Green 2",
"0ba96e33-f158-4ee7-8781-fa1d37c38bbd": "/Engineering Data 17/MaterialVariable:Blue 2",
"c26c4857-67c1-4ae6-a214-77fd61dab336": "/Engineering Data 17/MaterialProperty:Density 1",
"b5cde3fe-7f72-4161-9ef1-00a2d5ff9aeb": "/Engineering Data 17/MaterialPropertyData:Density 1",
"d0b3dbb4-5b41-4a25-8530-b18dc1bc30d9": "/Engineering Data 17/MaterialVariable:Density 1",
"bd058d58-a30a-43f5-b481-18d82d9f5fac": "/Engineering Data 17/MaterialVariable:Temperature 7",
"2a726c19-3fb5-4cf9-a834-7993e14365fb": "/Engineering Data 17/MaterialVariable:Interpolation Options 5",
"30cc6111-5529-455c-adb9-3b6c94aa7500": "/Engineering Data 17/MaterialProperty:Elasticity 1",
"6fcd8ba4-adf2-4a4b-93d0-e49ae0c2c2ae": "/Engineering Data 17/MaterialPropertyData:Elasticity 1",
"2c0b8262-e998-46ca-b682-27188f9ce7d7": "/Engineering Data 17/MaterialVariable:Young's Modulus 1",
"69cc7ad1-86b1-4af7-8cda-e638edb14ac1": "/Engineering Data 17/MaterialVariable:Poisson's Ratio 1",
"13641bb4-60ef-4915-8438-437dd922c6b4": "/Engineering Data 17/MaterialVariable:Bulk Modulus 1",
"d664a9ff-39c4-40e7-9701-eebcb2cda12f": "/Engineering Data 17/MaterialVariable:Shear Modulus 1",
"74ddc66c-6b30-41dd-a56b-e1250f70ee28": "/Engineering Data 17/MaterialVariable:Temperature 8",
"ba4f111e-6022-4a4c-88e4-77d6d50b70ce": "/Engineering Data 17/MaterialVariable:Interpolation Options 6",
"824e56fa-5d51-4f35-8862-5a114eb2852d": "/Engineering Data 17/MaterialProperty:Mooney-Rivlin",
"943190cc-a237-497a-b2ff-e9cf97cd76b7": "/Engineering Data 17/MaterialPropertyData:Mooney-Rivlin",
"345416f0-6c4d-4788-a7da-3a341bc01f9a": "/Engineering Data 17/MaterialVariable:Material Constant C10 1",
"000d9fb2-a245-451c-90e7-ea7237d5386b": "/Engineering Data 17/MaterialVariable:Material Constant C01",
"aee0a452-15d7-48d3-8eeb-bd829c34d5c6": "/Engineering Data 17/MaterialVariable:Incompressibility Parameter D1 1",
"2c8d9bd3-e96e-4f08-8503-c6188239b45d": "/Engineering Data 17/MaterialVariable:Temperature 9",
"07bfd8e4-cbdb-4e53-8ba4-528086556173": "/Results 17/SimulationResults:ResultsObject for Structural|Static|ANSYS",
"0d66a6b5-896d-465e-8b87-a631a1176cc0": "/Model 17/MechanicalModel:MechanicalModel",
"c682a401-0e47-4fd1-bf3e-445f41951b9d": "/Setup 17/SimulationSetup:SetupObject for Structural|Static|ANSYS",
"25966f69-77dc-4fff-adec-4a342b16b544": "/Solution 17/SimulationSolution:SolutionObject for Structural|Static|ANSYS",
"2f516769-0f33-4f64-89c7-4975fdc7bb60": "/Model 17/SimulationEngineeringData:SimulationEngineeringDataObject",
"aa1f2ef3-e237-429c-953f-86c25ba81603": "/Model 17/SimulationModelGeneratedMesh:SimulationModelGeneratedMesh",
"8cbb33f7-525a-4678-a566-ecc22fc1151f": "/Model 17/SimulationModelGeneratedPMDB:SimulationModelGeneratedPMDB",
"fa0e5f4d-7fac-4da8-b7e0-149bbe60768d": "/Model 17/SimulationGeneratedSolidMesh:SimulationGeneratedSolidMesh",
"226d197d-2abe-4f0e-b4c5-714b08011bce": "/Engineering Data 17/EngineeringData:Engineering Data",
"2695bcb0-575b-45b6-95aa-ba77d91b14bb": "/Geometry 17/Geometry:GeometryDataObject",
"fae9dfcc-7d39-49d2-ae8c-b05c7536467d": "/Results 17/SimulationResultsStlZip:SimulationResultsStlZip",
"5d07a4f1-3941-4504-8b10-08da9995806e": "/Results 17/TopologyOptimizationResultsCDB:TopologyOptimizationResultsCDB"
}</ReferenceList>
        </DesignPointReferenceList>
      </DesignPointReferenceListCollection>
    </ReferenceCache>
  </Project>
  <Addins>
    <addin-list valType="String">[Ansys.ParameterManager.ParameterManagerAddin, Ansys.ProjectSchematic.ProjectSchematicAddin, Ansys.ProjectReporting.Addin, Ansys.Graphics.GraphicsAddin, Ansys.Units.Commands.Addin, Ansys.Dpdb.DpdbAddin]</addin-list>
    <Addin Name="Ansys.ParameterManager.ParameterManagerAddin" Version="7.3" />
    <Addin Name="Ansys.ProjectSchematic.ProjectSchematicAddin" Version="11.6" />
    <Addin Name="Ansys.ProjectReporting.Addin" Version="6.0" />
    <Addin Name="Ansys.Graphics.GraphicsAddin" Version="1.1" />
    <Addin Name="Ansys.Units.Commands.Addin" Version="7.1" />
    <Addin Name="Ansys.Dpdb.DpdbAddin" Version="4.1">
      <is-optional-on-resume valType="Boolean">true</is-optional-on-resume>
    </Addin>
  </Addins>
  <Containers>
    <container-map valType="String">{"FileContainer": Project:FileContainer, "Messages": Project:Messages, "Parameters": Ansys.ParameterManager.ParameterManagerAddin:parameters, "Schematic": Ansys.ProjectSchematic.ProjectSchematicAddin:Default, "ReportDataContainer": Ansys.ProjectReporting.Addin:ReportDataContainer, "Graphics": Ansys.Graphics.GraphicsAddin:graphics, "Units": Ansys.Units.Commands.Addin:Units, "DpdbContainer": Ansys.Dpdb.DpdbAddin:DpdbContainer}</container-map>
    <static-container-ids valType="String">{"FileContainer": FileManager, "Parameters": Parameters, "Schematic": Schematic, "ReportDataContainer": ReportDataContainer, "Graphics": Graphics, "Units": Units, "DpdbContainer": DpdbContainer}</static-container-ids>
    <Container Name="FileContainer" Version="1.0">
      <container-type valType="String">Project:FileContainer</container-type>
      <static-id valType="String">FileManager</static-id>
      <storage-scheme-id valType="String">version-1-format</storage-scheme-id>
      <deleted-sources valType="String">[]</deleted-sources>
      <last-updated valType="Int64">0</last-updated>
      <last-modified-by-usage valType="String">{"Extrinsic": 506274, "Input": 1530, "Output": 1530}</last-modified-by-usage>
      <outputs-generated-by-type valType="String">{}</outputs-generated-by-type>
      <contains-significant-data valType="Boolean">false</contains-significant-data>
      <Object Name="/FileContainer/FileReference:F7" Version="1.0">
        <class-type valType="String">FileReference</class-type>
        <object-name valType="String">F7</object-name>
        <member-data valType="String">{"DisplayText": "FEA.wbpj", "FileType": $$737eb168-69b5-42dd-89a5-68755bddf4da, "DependentFiles": [], "ContainerAssociations": [], "SkipForDesignPointDuplication": False, "IsDeletable": True, "ExternalSource": None, "LastDownloadFromRepository": -1, "Location": "$(ProjectName).wbpj", "ReferenceCount": 1}</member-data>
      </Object>
      <Object Name="/FileContainer/FileReference:F8" Version="1.0">
        <class-type valType="String">FileReference</class-type>
        <object-name valType="String">F8</object-name>
        <member-data valType="String">{"DisplayText": "act.dat", "FileType": $$8a6be90b-238d-44ad-a6b8-fa58eb2eb9ba, "DependentFiles": [], "ContainerAssociations": [], "SkipForDesignPointDuplication": False, "IsDeletable": True, "ExternalSource": None, "LastDownloadFromRepository": -1, "Location": r"$(ProjectName)_files\dp0\act.dat", "ReferenceCount": 76}</member-data>
      </Object>
      <Object Name="/FileContainer/FileReference:F12" Version="1.0">
        <class-type valType="String">FileReference</class-type>
        <object-name valType="String">F12</object-name>
        <member-data valType="String">{"DisplayText": "material.engd", "FileType": $$3f092999-b5c2-4074-addd-07a7c568823c, "DependentFiles": [], "ContainerAssociations": [], "SkipForDesignPointDuplication": False, "IsDeletable": True, "ExternalSource": None, "LastDownloadFromRepository": -1, "Location": r"$(ProjectName)_files\dp0\SYS-1\ENGD\material.engd", "ReferenceCount": 1}</member-data>
      </Object>
      <Object Name="/FileContainer/FileReference:F16" Version="1.0">
        <class-type valType="String">FileReference</class-type>
        <object-name valType="String">F16</object-name>
        <member-data valType="String">{"DisplayText": "EngineeringData.xml", "FileType": $$3f092999-b5c2-4074-addd-07a7c568823c, "DependentFiles": [], "ContainerAssociations": ["Engineering Data 17"], "SkipForDesignPointDuplication": False, "IsDeletable": True, "ExternalSource": None, "LastDownloadFromRepository": -1, "Location": r"$(ProjectName)_files\dp0\SYS-1\ENGD\EngineeringData.xml", "ReferenceCount": 5}</member-data>
      </Object>
      <Object Name="/FileContainer/FileReference:F35" Version="1.0">
        <class-type valType="String">FileReference</class-type>
        <object-name valType="String">F35</object-name>
        <member-data valType="String">{"DisplayText": "EngineeringData.xml", "FileType": $$3f092999-b5c2-4074-addd-07a7c568823c, "DependentFiles": [], "ContainerAssociations": [], "SkipForDesignPointDuplication": False, "IsDeletable": True, "ExternalSource": None, "LastDownloadFromRepository": -1, "Location": r"$(ProjectName)_files\dp0\SYS-2\ENGD\EngineeringData.xml", "ReferenceCount": 1}</member-data>
      </Object>
      <Object Name="/FileContainer/FileReference:F43" Version="1.0">
        <class-type valType="String">FileReference</class-type>
        <object-name valType="String">F43</object-name>
        <member-data valType="String">{"DisplayText": "material.engd", "FileType": $$3f092999-b5c2-4074-addd-07a7c568823c, "DependentFiles": [], "ContainerAssociations": [], "SkipForDesignPointDuplication": False, "IsDeletable": True, "ExternalSource": None, "LastDownloadFromRepository": -1, "Location": r"$(ProjectName)_files\dp0\SYS-6\ENGD\material.engd", "ReferenceCount": 1}</member-data>
      </Object>
      <Object Name="/FileContainer/FileReference:F52" Version="1.0">
        <class-type valType="String">FileReference</class-type>
        <object-name valType="String">F52</object-name>
        <member-data valType="String">{"DisplayText": "EngineeringData.xml", "FileType": $$3f092999-b5c2-4074-addd-07a7c568823c, "DependentFiles": [], "ContainerAssociations": ["Engineering Data 17"], "SkipForDesignPointDuplication": False, "IsDeletable": True, "ExternalSource": None, "LastDownloadFromRepository": -1, "Location": r"$(ProjectName)_files\dp0\SYS-5\ENGD\EngineeringData.xml", "ReferenceCount": 2}</member-data>
      </Object>
      <Object Name="/FileContainer/FileReference:F437" Version="1.0">
        <class-type valType="String">FileReference</class-type>
        <object-name valType="String">F437</object-name>
        <member-data valType="String">{"DisplayText": "SYS-54.agdb", "FileType": $$286392c8-ca8c-4586-940a-4574bbbab405, "DependentFiles": [], "ContainerAssociations": ["Geometry 17"], "SkipForDesignPointDuplication": False, "IsDeletable": True, "ExternalSource": None, "LastDownloadFromRepository": -1, "Location": r"$(ProjectName)_files\dp0\SYS-54\DM\SYS-54.agdb", "ReferenceCount": 1}</member-data>
      </Object>
      <Object Name="/FileContainer/FileReference:F415" Version="1.0">
        <class-type valType="String">FileReference</class-type>
        <object-name valType="String">F415</object-name>
        <member-data valType="String">{"DisplayText": "material.engd", "FileType": $$3f092999-b5c2-4074-addd-07a7c568823c, "DependentFiles": [], "ContainerAssociations": ["Engineering Data 17"], "SkipForDesignPointDuplication": False, "IsDeletable": True, "ExternalSource": None, "LastDownloadFromRepository": -1, "Location": r"$(ProjectName)_files\dp0\SYS-54\ENGD\material.engd", "ReferenceCount": 1}</member-data>
      </Object>
      <Object Name="/FileContainer/FileReference:F418" Version="1.0">
        <class-type valType="String">FileReference</class-type>
        <object-name valType="String">F418</object-name>
        <member-data valType="String">{"DisplayText": "SYS-54.mechdb", "FileType": $$60f8b103-7d3a-4d73-a587-c055c21b92e1, "DependentFiles": [], "ContainerAssociations": ["Setup 17", "Model 17"], "SkipForDesignPointDuplication": False, "IsDeletable": True, "ExternalSource": None, "LastDownloadFromRepository": -1, "Location": r"$(ProjectName)_files\dp0\global\MECH\SYS-54.mechdb", "ReferenceCount": 1}</member-data>
      </Object>
      <Object Name="/FileContainer/FileReference:F417" Version="1.0">
        <class-type valType="String">FileReference</class-type>
        <object-name valType="String">F417</object-name>
        <member-data valType="String">{"DisplayText": "SYS-54.engd", "FileType": $$3f092999-b5c2-4074-addd-07a7c568823c, "DependentFiles": [], "ContainerAssociations": ["Model 17"], "SkipForDesignPointDuplication": False, "IsDeletable": True, "ExternalSource": None, "LastDownloadFromRepository": -1, "Location": r"$(ProjectName)_files\dp0\global\MECH\SYS-54.engd", "ReferenceCount": 1}</member-data>
      </Object>
      <Object Name="/FileContainer/FileReference:F434" Version="1.0">
        <class-type valType="String">FileReference</class-type>
        <object-name valType="String">F434</object-name>
        <member-data valType="String">{"DisplayText": "HEX-groove-2.5-20-3.stp", "FileType": $$286392c8-ca8c-4586-940a-4574bbbab405, "DependentFiles": [], "ContainerAssociations": ["Geometry 17"], "SkipForDesignPointDuplication": False, "IsDeletable": True, "ExternalSource": None, "LastDownloadFromRepository": -1, "Location": r"E:\安防\课题\2022省教育厅一般科研课题\吸盘\模型\小尺寸\HEX-groove-2.5-20-3.stp", "ReferenceCount": 1}</member-data>
      </Object>
      <Object Name="/FileContainer/FileReference:F233" Version="1.0">
        <class-type valType="String">FileReference</class-type>
        <object-name valType="String">F233</object-name>
        <member-data valType="String">{"DisplayText": "EngineeringData.xml", "FileType": $$3f092999-b5c2-4074-addd-07a7c568823c, "DependentFiles": [], "ContainerAssociations": [], "SkipForDesignPointDuplication": False, "IsDeletable": True, "ExternalSource": None, "LastDownloadFromRepository": -1, "Location": r"$(ProjectName)_files\dp0\SYS-34\ENGD\EngineeringData.xml", "ReferenceCount": 1}</member-data>
      </Object>
      <Object Name="/FileContainer/FileReference:F432" Version="1.0">
        <class-type valType="String">FileReference</class-type>
        <object-name valType="String">F432</object-name>
        <member-data valType="String">{"DisplayText": "EngineeringData.xml", "FileType": $$3f092999-b5c2-4074-addd-07a7c568823c, "DependentFiles": [], "ContainerAssociations": ["Engineering Data 17"], "SkipForDesignPointDuplication": False, "IsDeletable": True, "ExternalSource": None, "LastDownloadFromRepository": -1, "Location": r"$(ProjectName)_files\dp0\SYS-54\ENGD\EngineeringData.xml", "ReferenceCount": 1}</member-data>
      </Object>
    </Container>
    <Container Name="Messages" Version="1.0">
      <container-type valType="String">Project:Messages</container-type>
      <storage-scheme-id valType="String">version-1-format</storage-scheme-id>
      <deleted-sources valType="String">[]</deleted-sources>
      <last-updated valType="Int64">0</last-updated>
      <last-modified-by-usage valType="String">{"Extrinsic": 156441, "Input": 1531, "Output": 1531}</last-modified-by-usage>
      <outputs-generated-by-type valType="String">{}</outputs-generated-by-type>
      <contains-significant-data valType="Boolean">false</contains-significant-data>
      <Object Name="/Messages/StoredMessage:Message" Version="1.0">
        <class-type valType="String">StoredMessage</class-type>
        <object-name valType="String">Message</object-name>
        <member-data valType="String">{"DisplayText": "Message", "MessageType": "Information", "MessageCategory": "None", "Summary": r"An editor switch was made for component 'Geometry' involving the file 'C:\Users\86159\AppData\Local\Temp\WB_DESKTOP-UGFNBLI_8615988706907_15104_2\unsaved_project_files\dp0\SYS\DM\SYS.scdoc'.  All parameters for this component, if any, have been cleared.", "Details": None, "Association": "", "DateTimeStamp": 02/02/2025 14:23:40, "Visibility": "Information", "MessageSourceContainer": None, "MessageSourceEntity": None, "AdditionalMessageData": None, "DesignPoint": None}</member-data>
      </Object>
      <Object Name="/Messages/StoredMessage:Message 1" Version="1.0">
        <class-type valType="String">StoredMessage</class-type>
        <object-name valType="String">Message 1</object-name>
        <member-data valType="String">{"DisplayText": "Message", "MessageType": "Error", "MessageCategory": "None", "Summary": r"Unable to attach to geometry file E:\ANSYS\吸盘\模型\小尺寸\tiaoxing_files\dp0\SYS-1\DM\SYS-1.agdb. Unable to attach geometry.", "Details": """System.Exception: Unable to attach to geometry file E:\\ANSYS\\吸盘\\模型\\小尺寸\\tiaoxing_files\\dp0\\SYS-1\\DM\\SYS-1.agdb. Unable to attach geometry.
   at Ansys.Simulation.Core.Commands.RefreshModel.ExecuteCommand(IFullContext context)
   at Ansys.Addins.Infrastructure.CommandUtilities.CommandHelper.Execute(IFullContext context)
   at Ansys.Core.Commands.Concurrency.CommandWorkUnit.executeInContext(CommandContext subContext, IExecutionEngineCallback tracer)
   at Ansys.Core.Commands.Concurrency.BaseWorkUnit.doExecute(IExecutionEngineCallback executionEngine, CommandContext subContext)
   at Ansys.Core.Commands.Concurrency.BaseWorkUnit.Execute(IExecutionEngineCallback executionEngine, Boolean dontCatchExceptions)
--- Ansys.Core.Commands.CommandFailedException: Unable to attach to geometry file E:\\ANSYS\\吸盘\\模型\\小尺寸\\tiaoxing_files\\dp0\\SYS-1\\DM\\SYS-1.agdb. Unable to attach geometry.
CommandName: Mechanical.RefreshModel(Container=\"Model 1\", RemainingContainers=[])
   at Ansys.Core.Commands.CommandAsyncResult.RethrowFailureException(Exception e)
   at Ansys.Core.Commands.CommandAsyncResult.Wait(Int32 milliSecondsTimeout, Boolean exitContext)
   at Ansys.ProjectSchematic.Commands.RefreshCommand.RefreshComponents(IFullContext context, IEnumerable`1 componentsToRefresh, Boolean refreshUnfulfilled)
   at Ansys.Core.Commands.Concurrency.CommandWorkUnit.executeInContext(CommandContext subContext, IExecutionEngineCallback tracer)
   at Ansys.Core.Commands.Concurrency.BaseWorkUnit.doExecute(IExecutionEngineCallback executionEngine, CommandContext subContext)
   at Ansys.Core.Commands.Concurrency.BaseWorkUnit.Execute(IExecutionEngineCallback executionEngine, Boolean dontCatchExceptions)
--- Ansys.Core.Commands.CommandFailedException: Unable to attach to geometry file E:\\ANSYS\\吸盘\\模型\\小尺寸\\tiaoxing_files\\dp0\\SYS-1\\DM\\SYS-1.agdb. Unable to attach geometry.
CommandName: RefreshComponent(Component=\"/Schematic/Component:Model 1\")
   at Ansys.Core.Commands.CommandAsyncResult.RethrowFailureException(Exception e)
   at Ansys.Core.Commands.CommandAsyncResult.Wait(Int32 milliSecondsTimeout, Boolean exitContext)
   at Ansys.ProjectSchematic.Commands.RefreshComponentCommand.InvokeAndWait(IProtectedContext context, DataReference Component)
   at Ansys.Simulation.GUI.EditModelBase.InvokeEditModelOperation(GuiOperationContext context, IGuiOperation guiOperation, DataContainerReference dcr)
   at Ansys.UI.GuiOperationContext.Invoke(GuiOperationMetaData operationData)
   at Ansys.UI.UIManager.InvokeOperationCore(String pseudoname, OperationDelegate callback, Boolean allowOSMessages, Boolean coreTransaction, Boolean deferredRefreshOnly)
""", "Association": "", "DateTimeStamp": 02/02/2025 20:15:41, "Visibility": "Error", "MessageSourceContainer": None, "MessageSourceEntity": None, "AdditionalMessageData": None, "DesignPoint": None}</member-data>
      </Object>
      <Object Name="/Messages/StoredMessage:Message 2" Version="1.0">
        <class-type valType="String">StoredMessage</class-type>
        <object-name valType="String">Message 2</object-name>
        <member-data valType="String">{"DisplayText": "Message", "MessageType": "Error", "MessageCategory": "None", "Summary": r"An unexpected error occurred: Failed to back up file E:\ANSYS\吸盘\模型\小尺寸\shuizhi2_files\dp0\SYS\MECH\file1.rst: Error moving file from E:\ANSYS\吸盘\模型\小尺寸\shuizhi2_files\dp0\SYS\MECH\file1.rst to E:\ANSYS\吸盘\模型\小尺寸\.shuizhi2_files.backup\dp0\SYS\MECH\file1.rst. 另一个进程正在使用此文件，因此该进程无法访问此文件。.", "Details": r"""Ansys.Core.FileManagement.ProjectFilesBackupException: Failed to back up file E:\ANSYS\吸盘\模型\小尺寸\shuizhi2_files\dp0\SYS\MECH\file1.rst: Error moving file from E:\ANSYS\吸盘\模型\小尺寸\shuizhi2_files\dp0\SYS\MECH\file1.rst to E:\ANSYS\吸盘\模型\小尺寸\.shuizhi2_files.backup\dp0\SYS\MECH\file1.rst. 另一个进程正在使用此文件，因此该进程无法访问此文件。.
   在 Ansys.Core.FileManagement.ProjectFilesBackupEngine.BackupFile(String file, Boolean moveFile)
   在 Ansys.Simulation.Core.BackupMoveHelper.MoveDirectoryToBackup(IFullContext context, String directory, IEnumerable`1 filePatternsToMove, IEnumerable`1 filePatternsToCopy, IEnumerable`1 filePatternsToIgnore)
   在 Ansys.Simulation.Core.BackupMoveHelper.BackupAddinFiles()
   在 Ansys.Addins.Infrastructure.Remoting.RemotingEventHelper.FrameworkAsynchronousEvent[T,TTracker](TTracker asynchronousEventTracker, Func`2 asynchronousEventTrackerFactory, FrameworkEventHandler eventHandler)
""", "Association": "", "DateTimeStamp": 02/03/2025 16:05:45, "Visibility": "Error", "MessageSourceContainer": None, "MessageSourceEntity": None, "AdditionalMessageData": None, "DesignPoint": None}</member-data>
      </Object>
      <Object Name="/Messages/StoredMessage:Message 3" Version="1.0">
        <class-type valType="String">StoredMessage</class-type>
        <object-name valType="String">Message 3</object-name>
        <member-data valType="String">{"DisplayText": "Message", "MessageType": "Error", "MessageCategory": "None", "Summary": r"An unexpected error occurred: Failed to back up file E:\ANSYS\吸盘\模型\小尺寸\shuizhi2_files\dp0\SYS\MECH\file1.rst: Error moving file from E:\ANSYS\吸盘\模型\小尺寸\shuizhi2_files\dp0\SYS\MECH\file1.rst to E:\ANSYS\吸盘\模型\小尺寸\.shuizhi2_files.backup\dp0\SYS\MECH\file1.rst. 另一个进程正在使用此文件，因此该进程无法访问此文件。.", "Details": r"""Ansys.Core.FileManagement.ProjectFilesBackupException: Failed to back up file E:\ANSYS\吸盘\模型\小尺寸\shuizhi2_files\dp0\SYS\MECH\file1.rst: Error moving file from E:\ANSYS\吸盘\模型\小尺寸\shuizhi2_files\dp0\SYS\MECH\file1.rst to E:\ANSYS\吸盘\模型\小尺寸\.shuizhi2_files.backup\dp0\SYS\MECH\file1.rst. 另一个进程正在使用此文件，因此该进程无法访问此文件。.
   在 Ansys.Core.FileManagement.ProjectFilesBackupEngine.BackupFile(String file, Boolean moveFile)
   在 Ansys.Simulation.Core.BackupMoveHelper.MoveDirectoryToBackup(IFullContext context, String directory, IEnumerable`1 filePatternsToMove, IEnumerable`1 filePatternsToCopy, IEnumerable`1 filePatternsToIgnore)
   在 Ansys.Simulation.Core.BackupMoveHelper.BackupAddinFiles()
   在 Ansys.Addins.Infrastructure.Remoting.RemotingEventHelper.FrameworkAsynchronousEvent[T,TTracker](TTracker asynchronousEventTracker, Func`2 asynchronousEventTrackerFactory, FrameworkEventHandler eventHandler)
""", "Association": "", "DateTimeStamp": 02/03/2025 16:38:10, "Visibility": "Error", "MessageSourceContainer": None, "MessageSourceEntity": None, "AdditionalMessageData": None, "DesignPoint": None}</member-data>
      </Object>
      <Object Name="/Messages/StoredMessage:Message 4" Version="1.0">
        <class-type valType="String">StoredMessage</class-type>
        <object-name valType="String">Message 4</object-name>
        <member-data valType="String">{"DisplayText": "Message", "MessageType": "Error", "MessageCategory": "None", "Summary": "An unexpected error has occurred: Object reference not set to an instance of an object.", "Details": """System.NullReferenceException: Object reference not set to an instance of an object.
   at Ansys.UI.Toolkit.DiagramHighlightOverlay.get_Bounds()
   at Ansys.ProjectSchematic.View.BoxSelection.SelectSystemsUnderSelectionBox()
   at Ansys.ProjectSchematic.View.BoxSelection._diagram_MouseUp(Object sender, MouseEventArgs args)
   at Ansys.UI.Toolkit.Control.OnMouseUp(MouseEventArgs args)
   at Ansys.UI.Toolkit.Diagram.OnMouseUp(MouseEventArgs args)
   at Ansys.UI.Toolkit.SWF.Control.OnMouseUp(Object sender, MouseEventArgs e)
   at System.Windows.Forms.Control.OnMouseUp(MouseEventArgs e)
   at System.Windows.Forms.Control.WmMouseUp(Message&amp; m, MouseButtons button, Int32 clicks)
   at System.Windows.Forms.Control.WndProc(Message&amp; m)
   at System.Windows.Forms.NativeWindow.Callback(IntPtr hWnd, Int32 msg, IntPtr wparam, IntPtr lparam)
""", "Association": "", "DateTimeStamp": 02/04/2025 15:33:47, "Visibility": "Error", "MessageSourceContainer": None, "MessageSourceEntity": None, "AdditionalMessageData": None, "DesignPoint": None}</member-data>
      </Object>
      <Object Name="/Messages/StoredMessage:Message 5" Version="1.0">
        <class-type valType="String">StoredMessage</class-type>
        <object-name valType="String">Message 5</object-name>
        <member-data valType="String">{"DisplayText": "Message", "MessageType": "Error", "MessageCategory": "None", "Summary": "远程主机强迫关闭了一个现有的连接。", "Details": """System.Net.Sockets.SocketException: 远程主机强迫关闭了一个现有的连接。

Server stack trace: 
   在 System.Runtime.Remoting.Channels.SocketStream.Read(Byte[] buffer, Int32 offset, Int32 size)
   在 System.Runtime.Remoting.Channels.SocketHandler.ReadFromSocket(Byte[] buffer, Int32 offset, Int32 count)
   在 System.Runtime.Remoting.Channels.SocketHandler.Read(Byte[] buffer, Int32 offset, Int32 count)
   在 System.Runtime.Remoting.Channels.SocketHandler.ReadAndMatchFourBytes(Byte[] buffer)
   在 System.Runtime.Remoting.Channels.Tcp.TcpSocketHandler.ReadAndMatchPreamble()
   在 System.Runtime.Remoting.Channels.Tcp.TcpSocketHandler.ReadVersionAndOperation(UInt16&amp; operation)
   在 System.Runtime.Remoting.Channels.Tcp.TcpClientSocketHandler.ReadHeaders()
   在 System.Runtime.Remoting.Channels.Tcp.TcpClientTransportSink.ProcessMessage(IMessage msg, ITransportHeaders requestHeaders, Stream requestStream, ITransportHeaders&amp; responseHeaders, Stream&amp; responseStream)
   在 System.Runtime.Remoting.Channels.BinaryClientFormatterSink.SyncProcessMessage(IMessage msg)

Exception rethrown at [0]: 
   at System.Runtime.Remoting.Proxies.RealProxy.HandleReturnMessage(IMessage reqMsg, IMessage retMsg)
   at System.Runtime.Remoting.Proxies.RealProxy.PrivateInvoke(MessageData&amp; msgData, Int32 type)
   at Ans.DesignModeler.RemoteItf.IDesignModelerHelper.RegisterFeatureFiles()
   at Ansys.DesignModeler.Core.Commands.EditGeometry.Execute(IFullContext context)
   at Ansys.Core.Commands.Concurrency.CommandWorkUnit.executeInContext(CommandContext subContext, IExecutionEngineCallback tracer)
   at Ansys.Core.Commands.Concurrency.BaseWorkUnit.doExecute(IExecutionEngineCallback executionEngine, CommandContext subContext)
   at Ansys.Core.Commands.Concurrency.BaseWorkUnit.Execute(IExecutionEngineCallback executionEngine, Boolean dontCatchExceptions)
--- Ansys.Core.Commands.CommandFailedException: 远程主机强迫关闭了一个现有的连接。
CommandName: DesignModeler.EditGeometry(GeometryContainer=\"Geometry 22\")
   at Ansys.Core.Commands.CommandAsyncResult.RethrowFailureException(Exception e)
   at Ansys.Core.Commands.CommandAsyncResult.Wait(Int32 milliSecondsTimeout, Boolean exitContext)
   at Ansys.DesignModeler.Core.Commands.EditGeometry.InvokeAndWait(IProtectedContext context, DataContainerReference GeometryContainer, Boolean Interactive, Boolean IsSpaceClaimGeometry, String StartupArguments)
   at Ansys.DesignModeler.GUI.EditGeometry.Invoke(GuiOperationContext context)
   at Ansys.UI.GuiOperationContext.Invoke(GuiOperationMetaData operationData)
   at Ansys.UI.UIManager.InvokeOperationCore(String pseudoname, OperationDelegate callback, Boolean allowOSMessages, Boolean coreTransaction, Boolean deferredRefreshOnly)
""", "Association": "", "DateTimeStamp": 08/27/2025 18:53:11, "Visibility": "Error", "MessageSourceContainer": None, "MessageSourceEntity": None, "AdditionalMessageData": None, "DesignPoint": None}</member-data>
      </Object>
      <Object Name="/Messages/StoredMessage:Message 6" Version="1.0">
        <class-type valType="String">StoredMessage</class-type>
        <object-name valType="String">Message 6</object-name>
        <member-data valType="String">{"DisplayText": "Message", "MessageType": "Information", "MessageCategory": "None", "Summary": r"An editor switch was made for component 'Geometry 23' involving the file 'H:\ANSYS\吸盘\模型\小尺寸\shuizhi2_files\dp0\SYS-23\DM\SYS-23.scdoc'.  All parameters for this component, if any, have been cleared.", "Details": None, "Association": "", "DateTimeStamp": 08/27/2025 18:58:41, "Visibility": "Information", "MessageSourceContainer": None, "MessageSourceEntity": None, "AdditionalMessageData": None, "DesignPoint": None}</member-data>
      </Object>
      <Object Name="/Messages/StoredMessage:Message 7" Version="1.0">
        <class-type valType="String">StoredMessage</class-type>
        <object-name valType="String">Message 7</object-name>
        <member-data valType="String">{"DisplayText": "Message", "MessageType": "Error", "MessageCategory": "None", "Summary": r"Unable to attach to geometry file H:\ANSYS\吸盘\模型\小尺寸\shuizhi2_files\dp0\SYS-23\DM\SYS-23.agdb. Unable to attach geometry.", "Details": None, "Association": "", "DateTimeStamp": 08/27/2025 19:14:55, "Visibility": "Warning", "MessageSourceContainer": None, "MessageSourceEntity": None, "AdditionalMessageData": None, "DesignPoint": None}</member-data>
      </Object>
      <Object Name="/Messages/StoredMessage:Message 8" Version="1.0">
        <class-type valType="String">StoredMessage</class-type>
        <object-name valType="String">Message 8</object-name>
        <member-data valType="String">{"DisplayText": "Message", "MessageType": "Error", "MessageCategory": "None", "Summary": r"An unexpected error occurred: Failed to back up file H:\ANSYS\吸盘\模型\小尺寸\baoyu-xipan_files\dp0\SYS-30\MECH\file1.rst: Error moving file from H:\ANSYS\吸盘\模型\小尺寸\baoyu-xipan_files\dp0\SYS-30\MECH\file1.rst to H:\ANSYS\吸盘\模型\小尺寸\.baoyu-xipan_files.backup\dp0\SYS-30\MECH\file1.rst. 另一个进程正在使用此文件，因此该进程无法访问此文件。.", "Details": r"""Ansys.Core.FileManagement.ProjectFilesBackupException: Failed to back up file H:\ANSYS\吸盘\模型\小尺寸\baoyu-xipan_files\dp0\SYS-30\MECH\file1.rst: Error moving file from H:\ANSYS\吸盘\模型\小尺寸\baoyu-xipan_files\dp0\SYS-30\MECH\file1.rst to H:\ANSYS\吸盘\模型\小尺寸\.baoyu-xipan_files.backup\dp0\SYS-30\MECH\file1.rst. 另一个进程正在使用此文件，因此该进程无法访问此文件。.
   在 Ansys.Core.FileManagement.ProjectFilesBackupEngine.BackupFile(String file, Boolean moveFile)
   在 Ansys.Simulation.Core.BackupMoveHelper.MoveDirectoryToBackup(IFullContext context, String directory, IEnumerable`1 filePatternsToMove, IEnumerable`1 filePatternsToCopy, IEnumerable`1 filePatternsToIgnore)
   在 Ansys.Simulation.Core.BackupMoveHelper.BackupAddinFiles()
   在 Ansys.Addins.Infrastructure.Remoting.RemotingEventHelper.FrameworkAsynchronousEvent[T,TTracker](TTracker asynchronousEventTracker, Func`2 asynchronousEventTrackerFactory, FrameworkEventHandler eventHandler)
""", "Association": "", "DateTimeStamp": 09/07/2025 16:15:36, "Visibility": "Error", "MessageSourceContainer": None, "MessageSourceEntity": None, "AdditionalMessageData": None, "DesignPoint": None}</member-data>
      </Object>
    </Container>
    <Container Name="Parameters" Version="1.0">
      <container-type valType="String">Ansys.ParameterManager.ParameterManagerAddin:parameters</container-type>
      <static-id valType="String">Parameters</static-id>
      <storage-scheme-id valType="String">version-1-format</storage-scheme-id>
      <maxUpdateOrder valType="Double">1</maxUpdateOrder>
      <deleted-sources valType="String">[]</deleted-sources>
      <last-updated valType="Int64">0</last-updated>
      <last-modified-by-usage valType="String">{"Extrinsic": 306886, "Input": 319261, "Output": 1534}</last-modified-by-usage>
      <outputs-generated-by-type valType="String">{}</outputs-generated-by-type>
      <contains-significant-data valType="Boolean">true</contains-significant-data>
      <Object Name="/Parameters/DesignPoint:0" Version="1.0">
        <class-type valType="String">DesignPoint</class-type>
        <object-name valType="String">0</object-name>
        <member-data valType="String">{"DisplayText": "DP 0", "JustDuplicated": False, "PartiallyRetainedData": [], "ValidRetainedData": [], "ErrorsOnLastUpdate": {}, "LastUpdateInformation": {"DidUpdate": "True", "DidPreRsmUpdate": "False"}, "Parameters": {}, "ParameterErrors": {}, "CurrentValues": {}, "ParameterStatus": {}, "Note": None, "IsUpToDate": False, "Exported": True, "Retained": True, "CurrentStateExported": False, "IsDataModelValid": True, "HasRetainedData": True, "HasBeenSolved": True, "UpdateOrder": 1}</member-data>
        <properties-setByUserFlag-data valType="String">["IsDataModelValid"]</properties-setByUserFlag-data>
      </Object>
      <Object Name="/Parameters/DesignPointReportSetting:Design Points Report Setting" Version="1.0">
        <class-type valType="String">DesignPointReportSetting</class-type>
        <object-name valType="String">Design Points Report Setting</object-name>
        <member-data valType="String">{"DisplayText": "Design Points Report Setting", "DesignPointReportImage": "None"}</member-data>
      </Object>
      <ParameterToPropertyMap />
    </Container>
    <Container Name="Schematic" Version="1.0">
      <container-type valType="String">Ansys.ProjectSchematic.ProjectSchematicAddin:Default</container-type>
      <static-id valType="String">Schematic</static-id>
      <storage-scheme-id valType="String">version-1-format</storage-scheme-id>
      <deleted-sources valType="String">[]</deleted-sources>
      <last-updated valType="Int64">0</last-updated>
      <last-modified-by-usage valType="String">{"Extrinsic": 505872, "Input": 506370, "Output": 1537}</last-modified-by-usage>
      <outputs-generated-by-type valType="String">{}</outputs-generated-by-type>
      <contains-significant-data valType="Boolean">true</contains-significant-data>
      <Object Name="/Schematic/System:SYS 17" Version="1.0">
        <class-type valType="String">System</class-type>
        <object-name valType="String">SYS 17</object-name>
        <member-data valType="String">{"DisplayText": "HEX-groove+2.5-20-3", "Components": [$$9196dfca-074c-4870-b4dc-e31fd82d2b42, $$407848ec-d52d-4884-b8b6-6ed0fa3e65e0, $$9ce4aa3e-620a-4358-9ec1-6aab57ff284c, $$c79cd884-e675-4536-98e6-547cc99c717b, $$176e5011-c321-4378-b6d3-ace62cd70b1b, $$226c3deb-3130-4c43-bfde-597f982126ce], "ComponentGroups": [], "SystemVisible": True, "RequiredComponents": [$$9ce4aa3e-620a-4358-9ec1-6aab57ff284c, $$c79cd884-e675-4536-98e6-547cc99c717b], "ExcludedComponentTemplates": [], "Attributes": {"PhysicsType": "Structural", "AnalysisType": "Static", "SolverType": "ANSYS", "SolverTypeDisplayString": "Mechanical APDL", "PhysicsTypeDisplayString": "Structural", "AnalysisTypeDisplayString": "Static Structural", "SystemName": "Static Structural (ANSYS)", "IsCreated": "True", "AlreadyInSystem": "Yes", "VOLATILE:SystemName": "SYS 17"}, "SystemType": "Static Structural (ANSYS)", "HeaderText": "Static Structural", "SystemTypeAbbreviation": "SYS", "UniqueSystemDirectoryName": "SYS-54", "Physics": [], "AnalysisType": None, "SystemHelpId": "wb2sb_ststructAN", "AdditionalSystemHelpId": None, "IsParametric": False, "CreatedFromTemplate": $$5ce82e51-d49d-40c2-bb6d-c880518c0a9b, "Notes": None, "LayoutChildren": [], "LayoutIndex": 13}</member-data>
        <properties-setByUserFlag-data valType="String">["DisplayText"]</properties-setByUserFlag-data>
      </Object>
      <Object Name="/Schematic/SchematicSettings:Schematic Settings" Version="1.0">
        <class-type valType="String">SchematicSettings</class-type>
        <object-name valType="String">Schematic Settings</object-name>
        <member-data valType="String">{"DisplayText": "Schematic Settings", "WireBundling": False, "ShowSystemCoordinates": True, "Notes": None, "SuspendCollectingRSMResult": False}</member-data>
      </Object>
      <Object Name="/Schematic/DesignPointSolveSettings:Design Points Update Settings" Version="1.0">
        <class-type valType="String">DesignPointSolveSettings</class-type>
        <object-name valType="String">Design Points Update Settings</object-name>
        <member-data valType="String">{"DisplayText": "Design Points Update Settings", "UpdateOption": "Foreground", "RsmUserString": None, "ConfiguredQueue": {"OptionIcons": None, "OptionLabels": "Local", "Options": "Local", "ReadOnlyOptions": None, "OptionFeatureFlags": None, "OptionFilterFlags": None, "OptionLicenseFlags": None, "Value": "Local"}, "RsmJobName": "Workbench", "UpdateMethod": "Foreground", "JobControl": "OneJobAllDesignPoints", "MaxNumberOfJobs": 1, "UpdateOrder": "UpdateFromCurrentDesignPoint", "PreRSMUpdate": "None", "AllowRemoteGeometryUpdate": False, "PartialUpdate": "None", "RetainPartialUpdate": "None", "LicenseCheckout": "OnDemand", "DelayReservedLicenseCheckout": False, "ReservedLicensingExcludesPreRsmUpdate": False, "ComponentExecutionMode": "Serial", "NumberOfCoresPerJob": 2, "KeepFailedDesignPointFiles": False, "RetainFailedDesignPoints": False, "DesignPointRetainedOrExportedUpdate": "Parameters", "DesignPointUpdateTimeout": -1, "NumberOfTasksToBeCreated": 1}</member-data>
      </Object>
      <Object Name="/Schematic/HeldLicenseSettings:User Reserved Licenses" Version="1.0">
        <class-type valType="String">HeldLicenseSettings</class-type>
        <object-name valType="String">User Reserved Licenses</object-name>
        <member-data valType="String">{"DisplayText": "User Reserved Licenses", "ReservedSet": {}}</member-data>
      </Object>
      <Object Name="/Schematic/Bookkeeper:Schematic bookkeeper" Version="1.0">
        <class-type valType="String">Bookkeeper</class-type>
        <object-name valType="String">Schematic bookkeeper</object-name>
        <member-data valType="String">{"DisplayText": "Schematic bookkeeper", "UpfrontLicenseCheckoutSelection": []}</member-data>
      </Object>
      <Object Name="/Schematic/CustomProjectTemplate:FSI: Fluid Flow (CFX) -&gt; Static Structural" Version="1.0">
        <class-type valType="String">CustomProjectTemplate</class-type>
        <object-name valType="String">FSI: Fluid Flow (CFX) -&gt; Static Structural</object-name>
        <member-data valType="String">{"DisplayText": "FSI: Fluid Flow (CFX) -&gt; Static Structural", "SystemTemplates": [$$9e98794f-263a-4cc6-9d23-3ddd13111ac7, $$5ce82e51-d49d-40c2-bb6d-c880518c0a9b], "SystemNames": ["Fluid Flow (CFX)", "Static Structural (ANSYS)"], "ToolboxGroup": "Custom Systems", "AdditionalSystemHelpId": None, "PostCreationSteps": [["Share", "Fluid Flow (CFX):Geometry", "Static Structural (ANSYS):Geometry"], ["Connect", "Fluid Flow (CFX):Solution:CFXTransferResultsTemplate", "Static Structural (ANSYS):Setup"]], "LayoutIndices": {"Fluid Flow (CFX)": 1, "Static Structural (ANSYS)": 0}, "LayoutChildren": {"Fluid Flow (CFX)": ["Static Structural (ANSYS)"]}}</member-data>
      </Object>
      <Object Name="/Schematic/CustomProjectTemplate:FSI: Fluid Flow (FLUENT) -&gt; Static Structural" Version="1.0">
        <class-type valType="String">CustomProjectTemplate</class-type>
        <object-name valType="String">FSI: Fluid Flow (FLUENT) -&gt; Static Structural</object-name>
        <member-data valType="String">{"DisplayText": "FSI: Fluid Flow (FLUENT) -&gt; Static Structural", "SystemTemplates": [$$29b65e52-eb1a-4485-beba-ec2dae7f3e4c, $$5ce82e51-d49d-40c2-bb6d-c880518c0a9b], "SystemNames": ["Fluid Flow (FLUENT)", "Static Structural (ANSYS)"], "ToolboxGroup": "Custom Systems", "AdditionalSystemHelpId": None, "PostCreationSteps": [["Share", "Fluid Flow (FLUENT):Geometry", "Static Structural (ANSYS):Geometry"], ["Connect", "Fluid Flow (FLUENT):Solution", "Static Structural (ANSYS):Setup"]], "LayoutIndices": {"Fluid Flow (FLUENT)": 1, "Static Structural (ANSYS)": 0}, "LayoutChildren": {"Fluid Flow (FLUENT)": ["Static Structural (ANSYS)"]}}</member-data>
      </Object>
      <Object Name="/Schematic/CustomProjectTemplate:Thermal-Stress" Version="1.0">
        <class-type valType="String">CustomProjectTemplate</class-type>
        <object-name valType="String">Thermal-Stress</object-name>
        <member-data valType="String">{"DisplayText": "Thermal-Stress", "SystemTemplates": [$$0e5e5ab5-e49e-4167-b437-eca1f8bd7185, $$5ce82e51-d49d-40c2-bb6d-c880518c0a9b], "SystemNames": ["Steady-State Thermal (ANSYS)", "Static Structural (ANSYS)"], "ToolboxGroup": "Custom Systems", "AdditionalSystemHelpId": None, "PostCreationSteps": [["Share", "Steady-State Thermal (ANSYS):Engineering Data", "Static Structural (ANSYS):Engineering Data"], ["Share", "Steady-State Thermal (ANSYS):Geometry", "Static Structural (ANSYS):Geometry"], ["Share", "Steady-State Thermal (ANSYS):Model", "Static Structural (ANSYS):Model"], ["Connect", "Steady-State Thermal (ANSYS):Solution", "Static Structural (ANSYS):Setup"]], "LayoutIndices": {"Steady-State Thermal (ANSYS)": 1, "Static Structural (ANSYS)": 0}, "LayoutChildren": {"Steady-State Thermal (ANSYS)": ["Static Structural (ANSYS)"]}}</member-data>
      </Object>
      <Object Name="/Schematic/CustomProjectTemplate:Pre-Stress Modal" Version="1.0">
        <class-type valType="String">CustomProjectTemplate</class-type>
        <object-name valType="String">Pre-Stress Modal</object-name>
        <member-data valType="String">{"DisplayText": "Pre-Stress Modal", "SystemTemplates": [$$5ce82e51-d49d-40c2-bb6d-c880518c0a9b, $$4f3f6b11-05c5-40a7-a170-dade28965d2c], "SystemNames": ["Static Structural (ANSYS)", "Modal (ANSYS)"], "ToolboxGroup": "Custom Systems", "AdditionalSystemHelpId": None, "PostCreationSteps": [["Share", "Static Structural (ANSYS):Engineering Data", "Modal (ANSYS):Engineering Data"], ["Share", "Static Structural (ANSYS):Geometry", "Modal (ANSYS):Geometry"], ["Share", "Static Structural (ANSYS):Model", "Modal (ANSYS):Model"], ["Connect", "Static Structural (ANSYS):Solution", "Modal (ANSYS):Setup"]], "LayoutIndices": {"Static Structural (ANSYS)": 1, "Modal (ANSYS)": 0}, "LayoutChildren": {"Static Structural (ANSYS)": ["Modal (ANSYS)"]}}</member-data>
      </Object>
      <Object Name="/Schematic/CustomProjectTemplate:Random Vibration" Version="1.0">
        <class-type valType="String">CustomProjectTemplate</class-type>
        <object-name valType="String">Random Vibration</object-name>
        <member-data valType="String">{"DisplayText": "Random Vibration", "SystemTemplates": [$$4f3f6b11-05c5-40a7-a170-dade28965d2c, $$b5ce2e0d-4f83-438e-9663-9e377abecca2], "SystemNames": ["Modal (ANSYS)", "Random Vibration (ANSYS)"], "ToolboxGroup": "Custom Systems", "AdditionalSystemHelpId": None, "PostCreationSteps": [["Share", "Modal (ANSYS):Engineering Data", "Random Vibration (ANSYS):Engineering Data"], ["Share", "Modal (ANSYS):Geometry", "Random Vibration (ANSYS):Geometry"], ["Share", "Modal (ANSYS):Model", "Random Vibration (ANSYS):Model"], ["Connect", "Modal (ANSYS):Solution", "Random Vibration (ANSYS):Setup"]], "LayoutIndices": {"Modal (ANSYS)": 1, "Random Vibration (ANSYS)": 0}, "LayoutChildren": {"Modal (ANSYS)": ["Random Vibration (ANSYS)"]}}</member-data>
      </Object>
      <Object Name="/Schematic/CustomProjectTemplate:Response Spectrum" Version="1.0">
        <class-type valType="String">CustomProjectTemplate</class-type>
        <object-name valType="String">Response Spectrum</object-name>
        <member-data valType="String">{"DisplayText": "Response Spectrum", "SystemTemplates": [$$4f3f6b11-05c5-40a7-a170-dade28965d2c, $$191f95ac-9d2b-4003-869e-a4161b647d7b], "SystemNames": ["Modal (ANSYS)", "Response Spectrum (ANSYS)"], "ToolboxGroup": "Custom Systems", "AdditionalSystemHelpId": None, "PostCreationSteps": [["Share", "Modal (ANSYS):Engineering Data", "Response Spectrum (ANSYS):Engineering Data"], ["Share", "Modal (ANSYS):Geometry", "Response Spectrum (ANSYS):Geometry"], ["Share", "Modal (ANSYS):Model", "Response Spectrum (ANSYS):Model"], ["Connect", "Modal (ANSYS):Solution", "Response Spectrum (ANSYS):Setup"]], "LayoutIndices": {"Modal (ANSYS)": 1, "Response Spectrum (ANSYS)": 0}, "LayoutChildren": {"Modal (ANSYS)": ["Response Spectrum (ANSYS)"]}}</member-data>
      </Object>
      <Object Name="/Schematic/Component:Engineering Data 17" Version="1.0">
        <class-type valType="String">Component</class-type>
        <object-name valType="String">Engineering Data 17</object-name>
        <member-data valType="String">{"DisplayText": "Engineering Data", "ImageName": "EngDataComponent16x16", "ComponentStateOnLastFailure": "UpToDate", "AlwaysBePartOfDpUpdate": False, "FullyUpToDateOnDps": None, "CoupledClients": [], "SubComponents": [], "DataSharedFrom": None, "DataSharing": "None", "DataContainer": "Engineering Data 17", "_overwrittenUpdatable": None, "Template": $$a5aae3aa-b1f3-4587-82ab-091e3f103302, "InSystem": $$6097c002-90fc-42b2-9e7c-abc409edf82c, "MasterSources": {"Sources": []}, "Notes": None, "UsedLicenses": None, "ActiveTransferComponents": [], "Solver": None, "IsFailedState": False, "UpdateConditionParameter": None}</member-data>
      </Object>
      <Object Name="/Schematic/Component:Geometry 17" Version="1.0">
        <class-type valType="String">Component</class-type>
        <object-name valType="String">Geometry 17</object-name>
        <member-data valType="String">{"DisplayText": "Geometry", "ImageName": "cad_designmodeler", "ComponentStateOnLastFailure": "UpToDate", "AlwaysBePartOfDpUpdate": False, "FullyUpToDateOnDps": None, "CoupledClients": [], "SubComponents": [], "DataSharedFrom": None, "DataSharing": "None", "DataContainer": "Geometry 17", "_overwrittenUpdatable": None, "Template": $$8cd3ba85-84cf-44fe-a676-8b4a768b2b43, "InSystem": $$6097c002-90fc-42b2-9e7c-abc409edf82c, "MasterSources": {"Sources": []}, "Notes": None, "UsedLicenses": None, "ActiveTransferComponents": [], "Solver": None, "IsFailedState": False, "UpdateConditionParameter": None}</member-data>
      </Object>
      <Object Name="/Schematic/Component:Model 17" Version="1.0">
        <class-type valType="String">Component</class-type>
        <object-name valType="String">Model 17</object-name>
        <member-data valType="String">{"DisplayText": "Model", "ImageName": "model2", "ComponentStateOnLastFailure": "UpToDate", "AlwaysBePartOfDpUpdate": False, "FullyUpToDateOnDps": None, "CoupledClients": [], "SubComponents": [], "DataSharedFrom": None, "DataSharing": "None", "DataContainer": "Model 17", "_overwrittenUpdatable": None, "Template": $$67a58bc5-3cd5-4006-bb90-b973cbc42848, "InSystem": $$6097c002-90fc-42b2-9e7c-abc409edf82c, "MasterSources": {"Sources": [[{"DataType": "EngineeringData", "Component": $$9196dfca-074c-4870-b4dc-e31fd82d2b42, "Transfer": None}], [{"DataType": "Geometry", "Component": $$407848ec-d52d-4884-b8b6-6ed0fa3e65e0, "Transfer": None}]]}, "Notes": None, "UsedLicenses": None, "ActiveTransferComponents": [], "Solver": "", "IsFailedState": False, "UpdateConditionParameter": None}</member-data>
      </Object>
      <Object Name="/Schematic/Component:Setup 17" Version="1.0">
        <class-type valType="String">Component</class-type>
        <object-name valType="String">Setup 17</object-name>
        <member-data valType="String">{"DisplayText": "Setup", "ImageName": "setup", "ComponentStateOnLastFailure": "UpToDate", "AlwaysBePartOfDpUpdate": False, "FullyUpToDateOnDps": None, "CoupledClients": [], "SubComponents": [], "DataSharedFrom": None, "DataSharing": "None", "DataContainer": "Setup 17", "_overwrittenUpdatable": None, "Template": $$235bb8c6-7bb6-422f-9e05-1308ec9ee437, "InSystem": $$6097c002-90fc-42b2-9e7c-abc409edf82c, "MasterSources": {"Sources": [[{"DataType": "MechanicalModel", "Component": $$9ce4aa3e-620a-4358-9ec1-6aab57ff284c, "Transfer": None}], [{"DataType": "MechanicalMesh", "Component": $$9ce4aa3e-620a-4358-9ec1-6aab57ff284c, "Transfer": None}]]}, "Notes": None, "UsedLicenses": None, "ActiveTransferComponents": [], "Solver": "ANSYS", "IsFailedState": False, "UpdateConditionParameter": None}</member-data>
      </Object>
      <Object Name="/Schematic/Component:Solution 17" Version="1.0">
        <class-type valType="String">Component</class-type>
        <object-name valType="String">Solution 17</object-name>
        <member-data valType="String">{"DisplayText": "Solution", "ImageName": "Mechanical_Solution", "ComponentStateOnLastFailure": "UpToDate", "AlwaysBePartOfDpUpdate": False, "FullyUpToDateOnDps": None, "CoupledClients": [], "SubComponents": [], "DataSharedFrom": None, "DataSharing": "None", "DataContainer": "Solution 17", "_overwrittenUpdatable": None, "Template": $$677f4582-c4f0-407b-8a01-6048e2bda206, "InSystem": $$6097c002-90fc-42b2-9e7c-abc409edf82c, "MasterSources": {"Sources": [[{"DataType": "SimulationSetup", "Component": $$c79cd884-e675-4536-98e6-547cc99c717b, "Transfer": None}]]}, "Notes": None, "UsedLicenses": None, "ActiveTransferComponents": [], "Solver": "ANSYS", "IsFailedState": False, "UpdateConditionParameter": None}</member-data>
      </Object>
      <Object Name="/Schematic/Component:Results 17" Version="1.0">
        <class-type valType="String">Component</class-type>
        <object-name valType="String">Results 17</object-name>
        <member-data valType="String">{"DisplayText": "Results", "ImageName": "results", "ComponentStateOnLastFailure": "UpToDate", "AlwaysBePartOfDpUpdate": False, "FullyUpToDateOnDps": None, "CoupledClients": [], "SubComponents": [], "DataSharedFrom": None, "DataSharing": "None", "DataContainer": "Results 17", "_overwrittenUpdatable": None, "Template": $$e0f1784f-c044-4371-afb1-9a78196e45aa, "InSystem": $$6097c002-90fc-42b2-9e7c-abc409edf82c, "MasterSources": {"Sources": [[{"DataType": "SimulationSolution", "Component": $$176e5011-c321-4378-b6d3-ace62cd70b1b, "Transfer": None}]]}, "Notes": None, "UsedLicenses": None, "ActiveTransferComponents": [], "Solver": "ANSYS", "IsFailedState": False, "UpdateConditionParameter": None}</member-data>
      </Object>
    </Container>
    <Container Name="ReportDataContainer" Version="1.0">
      <container-type valType="String">Ansys.ProjectReporting.Addin:ReportDataContainer</container-type>
      <static-id valType="String">ReportDataContainer</static-id>
      <storage-scheme-id valType="String">version-1-format</storage-scheme-id>
      <deleted-sources valType="String">[]</deleted-sources>
      <last-updated valType="Int64">0</last-updated>
      <last-modified-by-usage valType="String">{"Extrinsic": 1944, "Input": 1935, "Output": 1935}</last-modified-by-usage>
      <outputs-generated-by-type valType="String">{}</outputs-generated-by-type>
      <contains-significant-data valType="Boolean">false</contains-significant-data>
    </Container>
    <Container Name="Graphics" Version="1.0">
      <container-type valType="String">Ansys.Graphics.GraphicsAddin:graphics</container-type>
      <static-id valType="String">Graphics</static-id>
      <storage-scheme-id valType="String">version-1-format</storage-scheme-id>
      <deleted-sources valType="String">[]</deleted-sources>
      <last-updated valType="Int64">0</last-updated>
      <last-modified-by-usage valType="String">{"Extrinsic": 506708, "Input": 1945, "Output": 1945}</last-modified-by-usage>
      <outputs-generated-by-type valType="String">{}</outputs-generated-by-type>
      <contains-significant-data valType="Boolean">false</contains-significant-data>
    </Container>
    <Container Name="Units" Version="1.0">
      <container-type valType="String">Ansys.Units.Commands.Addin:Units</container-type>
      <static-id valType="String">Units</static-id>
      <storage-scheme-id valType="String">version-1-format</storage-scheme-id>
      <deleted-sources valType="String">[]</deleted-sources>
      <last-updated valType="Int64">0</last-updated>
      <last-modified-by-usage valType="String">{"Extrinsic": 1946, "Input": 2917, "Output": 1946}</last-modified-by-usage>
      <outputs-generated-by-type valType="String">{}</outputs-generated-by-type>
      <contains-significant-data valType="Boolean">false</contains-significant-data>
      <Object Name="/Units/UnitSystemProjectSettings:UnitSystemProjectSettings" Version="1.0">
        <class-type valType="String">UnitSystemProjectSettings</class-type>
        <object-name valType="String">UnitSystemProjectSettings</object-name>
        <member-data valType="String">{"DisplayText": "UnitSystemProjectSettings", "DataContainerUnitSystemRegistry": {"Geometry": "DesignModelerUnitSystem_m", "Geometry 1": "DesignModelerUnitSystem_m", "Geometry 2": "DesignModelerUnitSystem_m", "Geometry 3": "DesignModelerUnitSystem_m", "Geometry 4": "DesignModelerUnitSystem_m", "Geometry 8": "DesignModelerUnitSystem_m", "Geometry 9": "DesignModelerUnitSystem_m", "Geometry 10": "DesignModelerUnitSystem_m", "Geometry 11": "DesignModelerUnitSystem_m", "Geometry 12": "DesignModelerUnitSystem_m", "Geometry 13": "DesignModelerUnitSystem_m", "Geometry 15": "DesignModelerUnitSystem_m", "Geometry 16": "DesignModelerUnitSystem_m", "Geometry 17": "DesignModelerUnitSystem_m", "Geometry 18": "DesignModelerUnitSystem_m", "Geometry 19": "DesignModelerUnitSystem_m", "Geometry 20": "DesignModelerUnitSystem_m", "Geometry 21": "DesignModelerUnitSystem_m", "Geometry 22": "DesignModelerUnitSystem_m", "Geometry 23": "DesignModelerUnitSystem_m", "Geometry 25": "DesignModelerUnitSystem_m", "Geometry 26": "DesignModelerUnitSystem_m", "Geometry 29": "DesignModelerUnitSystem_m", "Geometry 27": "DesignModelerUnitSystem_m", "Geometry 28": "DesignModelerUnitSystem_m", "Geometry 5": "DesignModelerUnitSystem_m", "Geometry 36": "DesignModelerUnitSystem_m", "Geometry 6": "DesignModelerUnitSystem_m", "Geometry 7": "DesignModelerUnitSystem_m", "Geometry 24": "DesignModelerUnitSystem_m", "Geometry 14": "DesignModelerUnitSystem_m", "Geometry 30": "DesignModelerUnitSystem_m", "Geometry 31": "DesignModelerUnitSystem_m", "Geometry 32": "DesignModelerUnitSystem_m", "Geometry 33": "DesignModelerUnitSystem_m", "Geometry 34": "DesignModelerUnitSystem_m", "Geometry 35": "DesignModelerUnitSystem_m", "Geometry 37": "DesignModelerUnitSystem_m", "Geometry 38": "DesignModelerUnitSystem_m", "Geometry 39": "DesignModelerUnitSystem_m"}}</member-data>
      </Object>
      <Object Name="/Units/UnitSystem:UnitSys" Version="1.0">
        <class-type valType="String">UnitSystem</class-type>
        <object-name valType="String">UnitSys</object-name>
        <member-data valType="String">{"DisplayText": "Metric (kg,m,s,°C,A,N,V)", "ChangedQuantityUnits": {}, "UnitSystemName": "MKS_STANDARD", "BaseUnitSystemName": "SI", "IsProjectUnitSystem": True, "IsDefault": False}</member-data>
      </Object>
      <Object Name="/Units/UnitSystem:UnitSys 1" Version="1.0">
        <class-type valType="String">UnitSystem</class-type>
        <object-name valType="String">UnitSys 1</object-name>
        <member-data valType="String">{"DisplayText": "DesignModeler Unit System (m, degree)", "ChangedQuantityUnits": {"Angle": "degree", "Temperature": "C", "Density Derivative wrt Temperature": "kg m^-3 C^-1", "Energy Source Coefficient": "W m^-3 C^-1", "Heat Transfer Coefficient": "W m^-2 C^-1", "Inverse Angle": "degree^-1", "Molar Entropy": "J mol^-1 C^-1", "Piezoelectric Strain Coefficient": "A s N^-1", "Piezoelectric Stress Coefficient": "A s m^-2", "Pressure Derivative wrt Temperature": "Pa C^-1", "Seebeck Coefficient": "V C^-1", "Specific Entropy": "J kg^-1 C^-1", "Specific Heat Capacity": "J kg^-1 C^-1", "Stress Per Temperature": "Pa C^-1", "Temperature Difference": "C", "Temperature Gradient": "C m^-1", "InvTemp1": "C^-1", "InvTemp2": "C^-2", "InvTemp3": "C^-3", "InvTemp4": "C^-4", "Thermal Capacitance": "J C^-1", "Thermal Conductance": "W C^-1", "Thermal Conductivity": "W m^-1 C^-1", "Thermal Contact Resistance": "W^-1 m^2 C", "Thermal Expansivity": "C^-1"}, "UnitSystemName": "DesignModelerUnitSystem_m", "BaseUnitSystemName": "SI", "IsProjectUnitSystem": False, "IsDefault": False}</member-data>
      </Object>
    </Container>
    <Container Name="DpdbContainer" Version="1.0">
      <container-type valType="String">Ansys.Dpdb.DpdbAddin:DpdbContainer</container-type>
      <static-id valType="String">DpdbContainer</static-id>
      <storage-scheme-id valType="String">version-1-format</storage-scheme-id>
      <deleted-sources valType="String">[]</deleted-sources>
      <last-updated valType="Int64">0</last-updated>
      <last-modified-by-usage valType="String">{"Extrinsic": 1954, "Input": 1949, "Output": 1949}</last-modified-by-usage>
      <outputs-generated-by-type valType="String">{}</outputs-generated-by-type>
      <contains-significant-data valType="Boolean">false</contains-significant-data>
      <Object Name="/DpdbContainer/DpdbSettings:Dpdb Settings Entity" Version="1.0">
        <class-type valType="String">DpdbSettings</class-type>
        <object-name valType="String">Dpdb Settings Entity</object-name>
        <member-data valType="String">{"DisplayText": "Dpdb Settings Entity", "ServerUrl": "https://localhost/dcs", "ServerUserName": "dcadmin", "ServerPassword": "dcadmin", "DatabaseName": None, "StartLocalEvaluatorOnUpdate": True, "ExecutionTime": 300, "UpdateDesignPointInSteps": False}</member-data>
      </Object>
    </Container>
  </Containers>
</Storage>
