# Supplementary material for: Design and Performance Evaluation of Biomimetic Suction Cups Inspired by the Abalone Muscular Foot
Source: Biomimetics (Basel). 2026 Feb 5;11(2):118. doi: 10.3390/biomimetics11020118 (PMC12938121; doi:10.3390/biomimetics11020118)
Supplement: Supplementary file 1 [file biomimetics-11-00118-s001.zip › Supplementary Materials/FEA_files/dp0/designPoint.wbdp]

<?xml version="1.0" encoding="utf-8"?>
<Storage>
  <Project Version="9.1" />
  <Addins>
    <addin-list valType="String">[Ansys.ParameterManager.ParameterManagerAddin, Ansys.Dpdb.DpdbAddin, Ansys.Simulation.Core.Addin, Ansys.EngineeringData.Commands.Addin, Ansys.DesignModeler.Core.Addin]</addin-list>
    <Addin Name="Ansys.ParameterManager.ParameterManagerAddin" Version="7.3" />
    <Addin Name="Ansys.Dpdb.DpdbAddin" Version="4.1">
      <is-optional-on-resume valType="Boolean">true</is-optional-on-resume>
    </Addin>
    <Addin Name="Ansys.Simulation.Core.Addin" Version="20.2.2.0" />
    <Addin Name="Ansys.EngineeringData.Commands.Addin" Version="20.2.0.228" />
    <Addin Name="Ansys.DesignModeler.Core.Addin" Version="20.1.1.0" />
  </Addins>
  <Containers>
    <container-map valType="String">{"Scopes": Ansys.ParameterManager.ParameterManagerAddin:scopes, "Engineering Data 17": "Ansys.EngineeringData.Commands.Addin:Engineering Data", "Geometry 17": Ansys.DesignModeler.Core.Addin:Geometry, "Model 17": Ansys.Simulation.Core.Addin:SimulationModel, "Setup 17": Ansys.Simulation.Core.Addin:SimulationSetup, "Solution 17": Ansys.Simulation.Core.Addin:SimulationSolution, "Results 17": Ansys.Simulation.Core.Addin:SimulationResults}</container-map>
    <static-container-ids valType="String">{"Scopes": Scopes}</static-container-ids>
    <Container Name="Scopes" Version="1.0">
      <container-type valType="String">Ansys.ParameterManager.ParameterManagerAddin:scopes</container-type>
      <static-id valType="String">Scopes</static-id>
      <storage-scheme-id valType="String">version-1-format</storage-scheme-id>
      <deleted-sources valType="String">[]</deleted-sources>
      <last-updated valType="Int64">0</last-updated>
      <last-modified-by-usage valType="String">{"Extrinsic": 1532, "Input": 1533, "Output": 1532}</last-modified-by-usage>
      <outputs-generated-by-type valType="String">{}</outputs-generated-by-type>
      <contains-significant-data valType="Boolean">false</contains-significant-data>
      <Object Name="/Scopes/GlobalScope:GlobalScope" Version="1.0">
        <class-type valType="String">GlobalScope</class-type>
        <object-name valType="String">GlobalScope</object-name>
        <member-data valType="String">{"DisplayText": "GlobalScope", "_fieldExpressionValidationContext": None, "functionProviders": [], "Parent": None}</member-data>
      </Object>
    </Container>
    <Container Name="Engineering Data 17" Version="1.0">
      <container-type valType="String">Ansys.EngineeringData.Commands.Addin:Engineering Data</container-type>
      <storage-scheme-id valType="String">version-1-format</storage-scheme-id>
      <source valType="String">95eb0540-a498-4735-b217-b359bb72b310</source>
      <format valType="String">MatML31</format>
      <DefaultSolidMaterial valType="String">9f920ef0-687e-4a42-8a61-98b28a548ed4</DefaultSolidMaterial>
      <DefaultFluidMaterial valType="String">EDA_UNINITIALIZED_EDA</DefaultFluidMaterial>
      <Suppressed_DataObject valType="StringArray">
        <ArrayEntry Index="0">/Engineering Data 17/MaterialPropertyData:Elasticity 1</ArrayEntry>
        <ArrayEntry Index="1">/Engineering Data 17/MaterialProperty:Elasticity 1</ArrayEntry>
      </Suppressed_DataObject>
      <Source_DataObject valType="StringArray">
        <ArrayEntry Index="0">Structural Steel::ANSYS%:%:Disk%:%:General_Materials.xml::Structural Steel</ArrayEntry>
        <ArrayEntry Index="1">silica::ANSYS%:%:Disk%:%:G%:\安防-20250726\课题\2022省教育厅一般科研课题\SCI论文\论文二稿\二稿提交\Supplementary Materials\FEA_files\dp0\SYS-1\ENGD\EngineeringData.xml::silica</ArrayEntry>
        <ArrayEntry Index="2">glass::ANSYS%:%:Disk%:%:G%:\安防-20250726\课题\2022省教育厅一般科研课题\SCI论文\论文二稿\二稿提交\Supplementary Materials\FEA_files\dp0\SYS-5\ENGD\EngineeringData.xml::glass</ArrayEntry>
      </Source_DataObject>
      <AdaptedEntityMap valType="String">[typ]Material[/typ][mat]Structural Steel[/mat]::8c366547-dbd5-44e7-9225-01601ecbbe47$$[typ]MaterialProperty[/typ][mat]Structural Steel[/mat][prp]Appearance[/prp]::def48156-e124-4a08-8333-194e068f5cbc$$[typ]MaterialPropertyData[/typ][mat]Structural Steel[/mat][prp]Appearance[/prp][tbl]Color[qual]Definition%:%:%$%$Behavior%:%:[/qual][/tbl]::beed2a37-a9a3-4b83-a6b8-9442f21cc0c4$$[typ]MaterialVariable[/typ][mat]Structural Steel[/mat][prp]Appearance[/prp][tbl]Color[qual]Definition%:%:%$%$Behavior%:%:[/qual][/tbl][var]Red[/var]::09047a5f-12b3-480c-a7ce-5b3f70ca115a$$[typ]MaterialVariable[/typ][mat]Structural Steel[/mat][prp]Appearance[/prp][tbl]Color[qual]Definition%:%:%$%$Behavior%:%:[/qual][/tbl][var]Green[/var]::0e661006-d7e4-4dec-b53f-63e16be49028$$[typ]MaterialVariable[/typ][mat]Structural Steel[/mat][prp]Appearance[/prp][tbl]Color[qual]Definition%:%:%$%$Behavior%:%:[/qual][/tbl][var]Blue[/var]::b0f9f028-b10f-4f77-a7f8-341efd7bc9a1$$[typ]MaterialProperty[/typ][mat]Structural Steel[/mat][prp]Compressive Ultimate Strength[/prp]::d5cf92f1-5431-4f08-ac65-407742571c61$$[typ]MaterialPropertyData[/typ][mat]Structural Steel[/mat][prp]Compressive Ultimate Strength[/prp][tbl]Compressive Ultimate Strength[qual]Definition%:%:%$%$Behavior%:%:[/qual][/tbl]::4f214435-7d3c-4acd-8a5b-28834c2c7a0b$$[typ]MaterialVariable[/typ][mat]Structural Steel[/mat][prp]Compressive Ultimate Strength[/prp][tbl]Compressive Ultimate Strength[qual]Definition%:%:%$%$Behavior%:%:[/qual][/tbl][var]Compressive Ultimate Strength[/var]::b49af89c-8c3f-4093-8273-6c03f98a1a92$$[typ]MaterialProperty[/typ][mat]Structural Steel[/mat][prp]Compressive Yield Strength[/prp]::3c01bfa4-c38c-4e53-8cc4-dd2ada20c22f$$[typ]MaterialPropertyData[/typ][mat]Structural Steel[/mat][prp]Compressive Yield Strength[/prp][tbl]Compressive Yield Strength[qual]Definition%:%:%$%$Behavior%:%:[/qual][/tbl]::3fe7554b-caab-4b30-8af2-6cdcba2ca52b$$[typ]MaterialVariable[/typ][mat]Structural Steel[/mat][prp]Compressive Yield Strength[/prp][tbl]Compressive Yield Strength[qual]Definition%:%:%$%$Behavior%:%:[/qual][/tbl][var]Compressive Yield Strength[/var]::ab612a0d-a09e-4f3a-af96-219a3a9f2b82$$[typ]MaterialProperty[/typ][mat]Structural Steel[/mat][prp]Density[/prp]::7c23ef53-4b85-4308-8d76-e6992171186d$$[typ]MaterialPropertyData[/typ][mat]Structural Steel[/mat][prp]Density[/prp][tbl]Density[qual]Definition%:%:%$%$Behavior%:%:[/qual][/tbl]::4ecb466c-a77a-4781-bf8f-e13653952ab4$$[typ]MaterialVariable[/typ][mat]Structural Steel[/mat][prp]Density[/prp][tbl]Density[qual]Definition%:%:%$%$Behavior%:%:[/qual][/tbl][var]Density[/var]::e7ec56e9-6fe6-483c-8951-6c17dd61fdb9$$[typ]MaterialVariable[/typ][mat]Structural Steel[/mat][prp]Density[/prp][tbl]Density[qual]Definition%:%:%$%$Behavior%:%:[/qual][/tbl][var]Temperature[qual]Field Variable%:%:Temperature%$%$Default Data%:%:22%$%$Field Units%:%:C%$%$Upper Limit%:%:Program Controlled%$%$Lower Limit%:%:Program Controlled[/qual][/var]::2976035c-5898-404a-954a-9b983a22e0c4$$[typ]MaterialVariable[/typ][mat]Structural Steel[/mat][prp]Density[/prp][tbl]Density[qual]Definition%:%:%$%$Behavior%:%:[/qual][/tbl][var]Interpolation Options[qual]AlgorithmType%:%:Linear Multivariate%:%:Linear Multivariate%,%,Nearest Neighbor%,%,Radial Basis%$%$Normalized%:%:True%:%:False%,%,True%$%$Cached%:%:True%:%:False%,%,True[/qual][/var]::ea3a5cf1-6ecd-4211-b93f-079ec6827140$$[typ]MaterialProperty[/typ][mat]Structural Steel[/mat][prp]Tensile Yield Strength[/prp]::3354125e-cd11-43a8-862f-75a203dde915$$[typ]MaterialPropertyData[/typ][mat]Structural Steel[/mat][prp]Tensile Yield Strength[/prp][tbl]Tensile Yield Strength[qual]Definition%:%:%$%$Behavior%:%:[/qual][/tbl]::4738a35b-d819-4cd8-9b6c-ad5d6aeee22e$$[typ]MaterialVariable[/typ][mat]Structural Steel[/mat][prp]Tensile Yield Strength[/prp][tbl]Tensile Yield Strength[qual]Definition%:%:%$%$Behavior%:%:[/qual][/tbl][var]Tensile Yield Strength[/var]::06e03c12-7298-4913-904c-cf15a9170d5e$$[typ]MaterialProperty[/typ][mat]Structural Steel[/mat][prp]Tensile Ultimate Strength[/prp]::015ec6af-4d36-490b-a0a9-f0c6f0af5b32$$[typ]MaterialPropertyData[/typ][mat]Structural Steel[/mat][prp]Tensile Ultimate Strength[/prp][tbl]Tensile Ultimate Strength[qual]Definition%:%:%$%$Behavior%:%:[/qual][/tbl]::c5318fa7-e00d-4bcb-9c60-8370253a2cfa$$[typ]MaterialVariable[/typ][mat]Structural Steel[/mat][prp]Tensile Ultimate Strength[/prp][tbl]Tensile Ultimate Strength[qual]Definition%:%:%$%$Behavior%:%:[/qual][/tbl][var]Tensile Ultimate Strength[/var]::6efb5d04-ea16-4bfb-9966-cfa2ab04047f$$[typ]MaterialProperty[/typ][mat]Structural Steel[/mat][prp]Coefficient of Thermal Expansion[/prp]::0b550793-4448-44dc-b51d-bf6d58d286af$$[typ]MaterialPropertyData[/typ][mat]Structural Steel[/mat][prp]Coefficient of Thermal Expansion[/prp][tbl]Coefficient of Thermal Expansion[qual]Definition%:%:Secant%$%$Behavior%:%:Isotropic[/qual][/tbl]::536c2a59-26e0-4bdc-920a-2cf1ecde0092$$[typ]MaterialVariable[/typ][mat]Structural Steel[/mat][prp]Coefficient of Thermal Expansion[/prp][tbl]Coefficient of Thermal Expansion[qual]Definition%:%:Secant%$%$Behavior%:%:Isotropic[/qual][/tbl][var]Coefficient of Thermal Expansion[/var]::36dbd358-68ee-4c0c-afe4-93e752d268ee$$[typ]MaterialVariable[/typ][mat]Structural Steel[/mat][prp]Coefficient of Thermal Expansion[/prp][tbl]Coefficient of Thermal Expansion[qual]Definition%:%:Secant%$%$Behavior%:%:Isotropic[/qual][/tbl][var]Temperature[qual]Field Variable%:%:Temperature%$%$Default Data%:%:22%$%$Field Units%:%:C%$%$Upper Limit%:%:Program Controlled%$%$Lower Limit%:%:Program Controlled[/qual][/var]::bacc24e6-c008-46d9-8c03-c5f23c742b63$$[typ]MaterialVariable[/typ][mat]Structural Steel[/mat][prp]Coefficient of Thermal Expansion[/prp][tbl]Coefficient of Thermal Expansion[qual]Definition%:%:Secant%$%$Behavior%:%:Isotropic[/qual][/tbl][var]Interpolation Options[qual]AlgorithmType%:%:Linear Multivariate%:%:Linear Multivariate%,%,Nearest Neighbor%,%,Radial Basis%$%$Normalized%:%:True%:%:False%,%,True%$%$Cached%:%:True%:%:False%,%,True[/qual][/var]::2c7a38b3-ac06-4684-b136-f480f5d2f2b9$$[typ]MaterialPropertyData[/typ][mat]Structural Steel[/mat][prp]Coefficient of Thermal Expansion[/prp][tbl]Zero-Thermal-Strain Reference Temperature[qual]Definition%:%:Secant%$%$Behavior%:%:Isotropic[/qual][/tbl]::a97f48a3-1f9b-4c96-8241-b4ad1271e9fc$$[typ]MaterialVariable[/typ][mat]Structural Steel[/mat][prp]Coefficient of Thermal Expansion[/prp][tbl]Zero-Thermal-Strain Reference Temperature[qual]Definition%:%:Secant%$%$Behavior%:%:Isotropic[/qual][/tbl][var]Zero-Thermal-Strain Reference Temperature[/var]::aaa3d6ae-b9d1-4e25-9b09-9b4375841ca0$$[typ]MaterialProperty[/typ][mat]Structural Steel[/mat][prp]Specific Heat[/prp]::86ecf135-14fb-40e9-a235-b5ace494fb95$$[typ]MaterialPropertyData[/typ][mat]Structural Steel[/mat][prp]Specific Heat[/prp][tbl]Specific Heat[qual]Definition%:%:Constant Pressure%$%$Behavior%:%:[/qual][/tbl]::58791fd6-761e-419b-8997-3c945be11c22$$[typ]MaterialVariable[/typ][mat]Structural Steel[/mat][prp]Specific Heat[/prp][tbl]Specific Heat[qual]Definition%:%:Constant Pressure%$%$Behavior%:%:[/qual][/tbl][var]Specific Heat[/var]::25bcdd57-8268-4d60-a2e6-576052fb2de2$$[typ]MaterialVariable[/typ][mat]Structural Steel[/mat][prp]Specific Heat[/prp][tbl]Specific Heat[qual]Definition%:%:Constant Pressure%$%$Behavior%:%:[/qual][/tbl][var]Temperature[qual]Field Variable%:%:Temperature%$%$Default Data%:%:22%$%$Field Units%:%:C%$%$Upper Limit%:%:Program Controlled%$%$Lower Limit%:%:Program Controlled[/qual][/var]::b89b3dec-b072-43a7-8985-876258243c09$$[typ]MaterialVariable[/typ][mat]Structural Steel[/mat][prp]Specific Heat[/prp][tbl]Specific Heat[qual]Definition%:%:Constant Pressure%$%$Behavior%:%:[/qual][/tbl][var]Interpolation Options[qual]AlgorithmType%:%:Linear Multivariate%:%:Linear Multivariate%,%,Nearest Neighbor%,%,Radial Basis%$%$Normalized%:%:True%:%:False%,%,True%$%$Cached%:%:True%:%:False%,%,True[/qual][/var]::c86267c1-1a1b-473a-a3ff-4e9e849c009f$$[typ]MaterialProperty[/typ][mat]Structural Steel[/mat][prp]Thermal Conductivity[/prp]::cf1f75c3-681b-4e5e-94a0-800501203cbc$$[typ]MaterialPropertyData[/typ][mat]Structural Steel[/mat][prp]Thermal Conductivity[/prp][tbl]Thermal Conductivity[qual]Definition%:%:%$%$Behavior%:%:Isotropic[/qual][/tbl]::41954271-ef43-4b45-a0dd-868c5e5012d2$$[typ]MaterialVariable[/typ][mat]Structural Steel[/mat][prp]Thermal Conductivity[/prp][tbl]Thermal Conductivity[qual]Definition%:%:%$%$Behavior%:%:Isotropic[/qual][/tbl][var]Thermal Conductivity[/var]::fb283052-90b0-4c83-bc20-86ff2df824ed$$[typ]MaterialVariable[/typ][mat]Structural Steel[/mat][prp]Thermal Conductivity[/prp][tbl]Thermal Conductivity[qual]Definition%:%:%$%$Behavior%:%:Isotropic[/qual][/tbl][var]Temperature[qual]Field Variable%:%:Temperature%$%$Default Data%:%:22%$%$Field Units%:%:C%$%$Upper Limit%:%:Program Controlled%$%$Lower Limit%:%:Program Controlled[/qual][/var]::3b8927e4-14db-4e60-b4be-1d94ab6ef5df$$[typ]MaterialVariable[/typ][mat]Structural Steel[/mat][prp]Thermal Conductivity[/prp][tbl]Thermal Conductivity[qual]Definition%:%:%$%$Behavior%:%:Isotropic[/qual][/tbl][var]Interpolation Options[qual]AlgorithmType%:%:Linear Multivariate%:%:Linear Multivariate%,%,Nearest Neighbor%,%,Radial Basis%$%$Normalized%:%:True%:%:False%,%,True%$%$Cached%:%:True%:%:False%,%,True[/qual][/var]::54f55946-e75a-42a7-9ef5-f1c96ef54c7c$$[typ]MaterialProperty[/typ][mat]Structural Steel[/mat][prp]S-N Curve[/prp]::c3575de1-cee6-4a60-bc56-abf64c22f4e8$$[typ]MaterialPropertyData[/typ][mat]Structural Steel[/mat][prp]S-N Curve[/prp][tbl]S-N Curve[qual]Definition%:%:%$%$Behavior%:%:%$%$Interpolation%:%:Log-Log%:%:Linear%,%,Log-Log%,%,Semi-Log[/qual][/tbl]::0c440b16-0776-41f0-a142-9642c8e65356$$[typ]MaterialVariable[/typ][mat]Structural Steel[/mat][prp]S-N Curve[/prp][tbl]S-N Curve[qual]Definition%:%:%$%$Behavior%:%:%$%$Interpolation%:%:Log-Log%:%:Linear%,%,Log-Log%,%,Semi-Log[/qual][/tbl][var]Alternating Stress[/var]::7f0dd57c-9422-40b0-a352-bc37fe5844b8$$[typ]MaterialVariable[/typ][mat]Structural Steel[/mat][prp]S-N Curve[/prp][tbl]S-N Curve[qual]Definition%:%:%$%$Behavior%:%:%$%$Interpolation%:%:Log-Log%:%:Linear%,%,Log-Log%,%,Semi-Log[/qual][/tbl][var]Cycles[/var]::e21f2ea6-72a7-404f-9042-c448b45616c4$$[typ]MaterialVariable[/typ][mat]Structural Steel[/mat][prp]S-N Curve[/prp][tbl]S-N Curve[qual]Definition%:%:%$%$Behavior%:%:%$%$Interpolation%:%:Log-Log%:%:Linear%,%,Log-Log%,%,Semi-Log[/qual][/tbl][var]Mean Stress[qual]Field Variable%:%:Mean Stress%$%$Default Data%:%:0%$%$Field Units%:%:Pa%$%$Upper Limit%:%:Program Controlled%$%$Lower Limit%:%:Program Controlled[/qual][/var]::c8b35971-dbdf-4ff3-bfe8-22503c3f164e$$[typ]MaterialProperty[/typ][mat]Structural Steel[/mat][prp]Strain-Life Parameters[/prp]::408d55e8-2c86-40dc-970a-e671229bf381$$[typ]MaterialPropertyData[/typ][mat]Structural Steel[/mat][prp]Strain-Life Parameters[/prp][tbl]Strain-Life Parameters[qual]Definition%:%:%$%$Behavior%:%:%$%$Display Curve Type%:%:Strain-Life%:%:Cyclic Stress-Strain%,%,Strain-Life[/qual][/tbl]::a1c61fa1-5c7b-4505-9646-1d26d6fe14f6$$[typ]MaterialVariable[/typ][mat]Structural Steel[/mat][prp]Strain-Life Parameters[/prp][tbl]Strain-Life Parameters[qual]Definition%:%:%$%$Behavior%:%:%$%$Display Curve Type%:%:Strain-Life%:%:Cyclic Stress-Strain%,%,Strain-Life[/qual][/tbl][var]Strength Coefficient[/var]::9472c504-d27d-4f4d-a9cc-6b3119fb8ff8$$[typ]MaterialVariable[/typ][mat]Structural Steel[/mat][prp]Strain-Life Parameters[/prp][tbl]Strain-Life Parameters[qual]Definition%:%:%$%$Behavior%:%:%$%$Display Curve Type%:%:Strain-Life%:%:Cyclic Stress-Strain%,%,Strain-Life[/qual][/tbl][var]Strength Exponent[/var]::a412e513-2d68-4ef8-a56e-28fbaf198e31$$[typ]MaterialVariable[/typ][mat]Structural Steel[/mat][prp]Strain-Life Parameters[/prp][tbl]Strain-Life Parameters[qual]Definition%:%:%$%$Behavior%:%:%$%$Display Curve Type%:%:Strain-Life%:%:Cyclic Stress-Strain%,%,Strain-Life[/qual][/tbl][var]Ductility Coefficient[/var]::1958dff7-7b1a-44fa-81ae-4696dec5939f$$[typ]MaterialVariable[/typ][mat]Structural Steel[/mat][prp]Strain-Life Parameters[/prp][tbl]Strain-Life Parameters[qual]Definition%:%:%$%$Behavior%:%:%$%$Display Curve Type%:%:Strain-Life%:%:Cyclic Stress-Strain%,%,Strain-Life[/qual][/tbl][var]Ductility Exponent[/var]::ec0603c2-6f67-423f-abb5-ff84dc1552dd$$[typ]MaterialVariable[/typ][mat]Structural Steel[/mat][prp]Strain-Life Parameters[/prp][tbl]Strain-Life Parameters[qual]Definition%:%:%$%$Behavior%:%:%$%$Display Curve Type%:%:Strain-Life%:%:Cyclic Stress-Strain%,%,Strain-Life[/qual][/tbl][var]Cyclic Strength Coefficient[/var]::f6559315-4920-4535-85b9-086e81ce4285$$[typ]MaterialVariable[/typ][mat]Structural Steel[/mat][prp]Strain-Life Parameters[/prp][tbl]Strain-Life Parameters[qual]Definition%:%:%$%$Behavior%:%:%$%$Display Curve Type%:%:Strain-Life%:%:Cyclic Stress-Strain%,%,Strain-Life[/qual][/tbl][var]Cyclic Strain Hardening Exponent[/var]::308094d7-7a83-4e4d-85bd-2815bac17591$$[typ]MaterialProperty[/typ][mat]Structural Steel[/mat][prp]Resistivity[/prp]::ced89b26-1c5b-46c5-843e-c0266e6601d2$$[typ]MaterialPropertyData[/typ][mat]Structural Steel[/mat][prp]Resistivity[/prp][tbl]Resistivity[qual]Definition%:%:%$%$Behavior%:%:Isotropic[/qual][/tbl]::4622c06c-41e6-4c15-8572-9fd0ff0c8d62$$[typ]MaterialVariable[/typ][mat]Structural Steel[/mat][prp]Resistivity[/prp][tbl]Resistivity[qual]Definition%:%:%$%$Behavior%:%:Isotropic[/qual][/tbl][var]Resistivity[/var]::81cc4c98-3220-48af-97e1-e7efd72ea9a4$$[typ]MaterialVariable[/typ][mat]Structural Steel[/mat][prp]Resistivity[/prp][tbl]Resistivity[qual]Definition%:%:%$%$Behavior%:%:Isotropic[/qual][/tbl][var]Temperature[/var]::37f6b7ca-b57d-4012-a5e4-1041ed382c38$$[typ]MaterialProperty[/typ][mat]Structural Steel[/mat][prp]Elasticity[/prp]::ef795492-c338-44c7-b929-53373821017b$$[typ]MaterialPropertyData[/typ][mat]Structural Steel[/mat][prp]Elasticity[/prp][tbl]Elasticity[qual]Definition%:%:%$%$Behavior%:%:Isotropic%$%$Derive from%:%:Young's Modulus and Poisson's Ratio%:%:Bulk Modulus and Poisson's Ratio%,%,Bulk Modulus and Shear Modulus%,%,Bulk Modulus and Young's Modulus%,%,Shear Modulus and Poisson's Ratio%,%,Shear Modulus and Young's Modulus%,%,Young's Modulus and Poisson's Ratio[/qual][/tbl]::75fd06b0-bba1-4c3c-96cb-e3a6c61189e4$$[typ]MaterialVariable[/typ][mat]Structural Steel[/mat][prp]Elasticity[/prp][tbl]Elasticity[qual]Definition%:%:%$%$Behavior%:%:Isotropic%$%$Derive from%:%:Young's Modulus and Poisson's Ratio%:%:Bulk Modulus and Poisson's Ratio%,%,Bulk Modulus and Shear Modulus%,%,Bulk Modulus and Young's Modulus%,%,Shear Modulus and Poisson's Ratio%,%,Shear Modulus and Young's Modulus%,%,Young's Modulus and Poisson's Ratio[/qual][/tbl][var]Young's Modulus[/var]::16c639b3-56c0-4bc5-9383-ec77bf390020$$[typ]MaterialVariable[/typ][mat]Structural Steel[/mat][prp]Elasticity[/prp][tbl]Elasticity[qual]Definition%:%:%$%$Behavior%:%:Isotropic%$%$Derive from%:%:Young's Modulus and Poisson's Ratio%:%:Bulk Modulus and Poisson's Ratio%,%,Bulk Modulus and Shear Modulus%,%,Bulk Modulus and Young's Modulus%,%,Shear Modulus and Poisson's Ratio%,%,Shear Modulus and Young's Modulus%,%,Young's Modulus and Poisson's Ratio[/qual][/tbl][var]Poisson's Ratio[/var]::8999523a-a054-4af2-9b3c-4513b5c71645$$[typ]MaterialVariable[/typ][mat]Structural Steel[/mat][prp]Elasticity[/prp][tbl]Elasticity[qual]Definition%:%:%$%$Behavior%:%:Isotropic%$%$Derive from%:%:Young's Modulus and Poisson's Ratio%:%:Bulk Modulus and Poisson's Ratio%,%,Bulk Modulus and Shear Modulus%,%,Bulk Modulus and Young's Modulus%,%,Shear Modulus and Poisson's Ratio%,%,Shear Modulus and Young's Modulus%,%,Young's Modulus and Poisson's Ratio[/qual][/tbl][var]Bulk Modulus[/var]::1db82161-208d-4cba-bc2b-2a1403e58fd8$$[typ]MaterialVariable[/typ][mat]Structural Steel[/mat][prp]Elasticity[/prp][tbl]Elasticity[qual]Definition%:%:%$%$Behavior%:%:Isotropic%$%$Derive from%:%:Young's Modulus and Poisson's Ratio%:%:Bulk Modulus and Poisson's Ratio%,%,Bulk Modulus and Shear Modulus%,%,Bulk Modulus and Young's Modulus%,%,Shear Modulus and Poisson's Ratio%,%,Shear Modulus and Young's Modulus%,%,Young's Modulus and Poisson's Ratio[/qual][/tbl][var]Shear Modulus[/var]::5cf77d5d-5998-4da6-8983-2ef41aa3f8cb$$[typ]MaterialVariable[/typ][mat]Structural Steel[/mat][prp]Elasticity[/prp][tbl]Elasticity[qual]Definition%:%:%$%$Behavior%:%:Isotropic%$%$Derive from%:%:Young's Modulus and Poisson's Ratio%:%:Bulk Modulus and Poisson's Ratio%,%,Bulk Modulus and Shear Modulus%,%,Bulk Modulus and Young's Modulus%,%,Shear Modulus and Poisson's Ratio%,%,Shear Modulus and Young's Modulus%,%,Young's Modulus and Poisson's Ratio[/qual][/tbl][var]Temperature[qual]Field Variable%:%:Temperature%$%$Default Data%:%:22%$%$Field Units%:%:C%$%$Upper Limit%:%:Program Controlled%$%$Lower Limit%:%:Program Controlled[/qual][/var]::0b9a6194-051d-4a62-8b2e-b329e025b458$$[typ]MaterialVariable[/typ][mat]Structural Steel[/mat][prp]Elasticity[/prp][tbl]Elasticity[qual]Definition%:%:%$%$Behavior%:%:Isotropic%$%$Derive from%:%:Young's Modulus and Poisson's Ratio%:%:Bulk Modulus and Poisson's Ratio%,%,Bulk Modulus and Shear Modulus%,%,Bulk Modulus and Young's Modulus%,%,Shear Modulus and Poisson's Ratio%,%,Shear Modulus and Young's Modulus%,%,Young's Modulus and Poisson's Ratio[/qual][/tbl][var]Interpolation Options[qual]AlgorithmType%:%:Linear Multivariate%:%:Linear Multivariate%,%,Nearest Neighbor%,%,Radial Basis%$%$Normalized%:%:True%:%:False%,%,True%$%$Cached%:%:True%:%:False%,%,True[/qual][/var]::fce21147-52cf-446d-99e2-31caf5c3957a$$[typ]MaterialProperty[/typ][mat]Structural Steel[/mat][prp]Relative Permeability[/prp]::d12f4ffb-d195-4809-b781-b701382d0da3$$[typ]MaterialPropertyData[/typ][mat]Structural Steel[/mat][prp]Relative Permeability[/prp][tbl]Relative Permeability[qual]Definition%:%:%$%$Behavior%:%:Isotropic[/qual][/tbl]::0bc26807-7713-4f30-81e9-cc8b72fa817f$$[typ]MaterialVariable[/typ][mat]Structural Steel[/mat][prp]Relative Permeability[/prp][tbl]Relative Permeability[qual]Definition%:%:%$%$Behavior%:%:Isotropic[/qual][/tbl][var]Relative Permeability[/var]::6fe6f9fa-10aa-4662-b601-bc81163ba882$$[typ]MaterialProperty[/typ][mat]Structural Steel[/mat][prp]Material Unique Id[/prp]::ca362683-5d79-4e8f-be19-df131b41d042$$[typ]MaterialPropertyData[/typ][mat]Structural Steel[/mat][prp]Material Unique Id[/prp][tbl]Material Unique Id[qual]Definition%:%:%$%$Behavior%:%:%$%$guid%:%:46d61733-7311-406e-98ea-7b6d7382b836%$%$Display%:%:False[/qual][/tbl]::4c45ffd8-b448-48a2-934a-bd58b37b449a$$[typ]Material[/typ][mat]silica[/mat]::8a5872a0-3b6f-487f-a451-df01dd281537$$[typ]MaterialProperty[/typ][mat]silica[/mat][prp]Appearance[/prp]::68debc7c-3d7e-4c6d-97e3-11c336f03c8f$$[typ]MaterialPropertyData[/typ][mat]silica[/mat][prp]Appearance[/prp][tbl]Color[qual]Definition%:%:%$%$Behavior%:%:[/qual][/tbl]::3c7d2f58-74c0-42e8-af26-246b717f5ae7$$[typ]MaterialVariable[/typ][mat]silica[/mat][prp]Appearance[/prp][tbl]Color[qual]Definition%:%:%$%$Behavior%:%:[/qual][/tbl][var]Red[/var]::782ee1e8-3a23-41b0-a25d-b25518b5dfb1$$[typ]MaterialVariable[/typ][mat]silica[/mat][prp]Appearance[/prp][tbl]Color[qual]Definition%:%:%$%$Behavior%:%:[/qual][/tbl][var]Green[/var]::0c907ece-0fd3-4b93-b794-5c366ca72a06$$[typ]MaterialVariable[/typ][mat]silica[/mat][prp]Appearance[/prp][tbl]Color[qual]Definition%:%:%$%$Behavior%:%:[/qual][/tbl][var]Blue[/var]::de318de9-cc56-4348-b027-78f43677fb9c$$[typ]MaterialProperty[/typ][mat]silica[/mat][prp]Yeoh[/prp]::5dade24d-90da-46fd-81d9-10aa0c0e8673$$[typ]MaterialPropertyData[/typ][mat]silica[/mat][prp]Yeoh[/prp][tbl]Yeoh[qual]Definition%:%:3rd Order%$%$Behavior%:%:[/qual][/tbl]::aa48abaf-93ef-4d1c-bc8f-f85928d1bf29$$[typ]MaterialVariable[/typ][mat]silica[/mat][prp]Yeoh[/prp][tbl]Yeoh[qual]Definition%:%:3rd Order%$%$Behavior%:%:[/qual][/tbl][var]Material Constant C10[/var]::d9eac765-87e1-4063-b4ff-4440f0788669$$[typ]MaterialVariable[/typ][mat]silica[/mat][prp]Yeoh[/prp][tbl]Yeoh[qual]Definition%:%:3rd Order%$%$Behavior%:%:[/qual][/tbl][var]Material Constant C20[/var]::a42d8fb9-4493-4747-a10c-d4b79278120e$$[typ]MaterialVariable[/typ][mat]silica[/mat][prp]Yeoh[/prp][tbl]Yeoh[qual]Definition%:%:3rd Order%$%$Behavior%:%:[/qual][/tbl][var]Material Constant C30[/var]::c2bb0113-2568-456c-a22e-480241e41790$$[typ]MaterialVariable[/typ][mat]silica[/mat][prp]Yeoh[/prp][tbl]Yeoh[qual]Definition%:%:3rd Order%$%$Behavior%:%:[/qual][/tbl][var]Incompressibility Parameter D1[/var]::defd5e75-7420-4afe-a8a3-326b221baca5$$[typ]MaterialVariable[/typ][mat]silica[/mat][prp]Yeoh[/prp][tbl]Yeoh[qual]Definition%:%:3rd Order%$%$Behavior%:%:[/qual][/tbl][var]Incompressibility Parameter D2[/var]::2d157828-87da-4c5e-88d7-771553d590b6$$[typ]MaterialVariable[/typ][mat]silica[/mat][prp]Yeoh[/prp][tbl]Yeoh[qual]Definition%:%:3rd Order%$%$Behavior%:%:[/qual][/tbl][var]Incompressibility Parameter D3[/var]::11b67191-3be2-4072-9138-ba3d27852ca3$$[typ]MaterialVariable[/typ][mat]silica[/mat][prp]Yeoh[/prp][tbl]Yeoh[qual]Definition%:%:3rd Order%$%$Behavior%:%:[/qual][/tbl][var]Temperature[/var]::9672fa45-bb2a-494d-9ee8-f186d409ea34$$[typ]Material[/typ][mat]glass[/mat]::3825cc4a-684f-49fb-8cda-4833e0464dfb$$[typ]MaterialProperty[/typ][mat]glass[/mat][prp]Appearance[/prp]::235caeb0-1722-4004-8463-26ef521f0b5c$$[typ]MaterialPropertyData[/typ][mat]glass[/mat][prp]Appearance[/prp][tbl]Color[qual]Definition%:%:%$%$Behavior%:%:[/qual][/tbl]::5d2603ca-e28b-4d94-b8cc-c4f67e51823c$$[typ]MaterialVariable[/typ][mat]glass[/mat][prp]Appearance[/prp][tbl]Color[qual]Definition%:%:%$%$Behavior%:%:[/qual][/tbl][var]Red[/var]::5382feb2-ee64-487d-a424-40b41be5e2c6$$[typ]MaterialVariable[/typ][mat]glass[/mat][prp]Appearance[/prp][tbl]Color[qual]Definition%:%:%$%$Behavior%:%:[/qual][/tbl][var]Green[/var]::d2430165-28d1-4e8a-9355-606160e440a3$$[typ]MaterialVariable[/typ][mat]glass[/mat][prp]Appearance[/prp][tbl]Color[qual]Definition%:%:%$%$Behavior%:%:[/qual][/tbl][var]Blue[/var]::0ba96e33-f158-4ee7-8781-fa1d37c38bbd$$[typ]MaterialProperty[/typ][mat]glass[/mat][prp]Density[/prp]::c26c4857-67c1-4ae6-a214-77fd61dab336$$[typ]MaterialPropertyData[/typ][mat]glass[/mat][prp]Density[/prp][tbl]Density[qual]Definition%:%:%$%$Behavior%:%:[/qual][/tbl]::b5cde3fe-7f72-4161-9ef1-00a2d5ff9aeb$$[typ]MaterialVariable[/typ][mat]glass[/mat][prp]Density[/prp][tbl]Density[qual]Definition%:%:%$%$Behavior%:%:[/qual][/tbl][var]Density[/var]::d0b3dbb4-5b41-4a25-8530-b18dc1bc30d9$$[typ]MaterialVariable[/typ][mat]glass[/mat][prp]Density[/prp][tbl]Density[qual]Definition%:%:%$%$Behavior%:%:[/qual][/tbl][var]Temperature[qual]Field Variable%:%:Temperature%$%$Default Data%:%:22%$%$Field Units%:%:C%$%$Upper Limit%:%:Program Controlled%$%$Lower Limit%:%:Program Controlled[/qual][/var]::bd058d58-a30a-43f5-b481-18d82d9f5fac$$[typ]MaterialVariable[/typ][mat]glass[/mat][prp]Density[/prp][tbl]Density[qual]Definition%:%:%$%$Behavior%:%:[/qual][/tbl][var]Interpolation Options[qual]AlgorithmType%:%:Linear Multivariate%:%:Linear Multivariate%,%,Nearest Neighbor%,%,Radial Basis%$%$Normalized%:%:True%:%:False%,%,True%$%$Cached%:%:True%:%:False%,%,True[/qual][/var]::2a726c19-3fb5-4cf9-a834-7993e14365fb$$[typ]MaterialProperty[/typ][mat]glass[/mat][prp]Elasticity[/prp]::30cc6111-5529-455c-adb9-3b6c94aa7500$$[typ]MaterialPropertyData[/typ][mat]glass[/mat][prp]Elasticity[/prp][tbl]Elasticity[qual]Definition%:%:%$%$Behavior%:%:Isotropic%$%$Derive from%:%:Young's Modulus and Poisson's Ratio%:%:Bulk Modulus and Poisson's Ratio%,%,Bulk Modulus and Shear Modulus%,%,Bulk Modulus and Young's Modulus%,%,Shear Modulus and Poisson's Ratio%,%,Shear Modulus and Young's Modulus%,%,Young's Modulus and Poisson's Ratio[/qual][/tbl]::6fcd8ba4-adf2-4a4b-93d0-e49ae0c2c2ae$$[typ]MaterialVariable[/typ][mat]glass[/mat][prp]Elasticity[/prp][tbl]Elasticity[qual]Definition%:%:%$%$Behavior%:%:Isotropic%$%$Derive from%:%:Young's Modulus and Poisson's Ratio%:%:Bulk Modulus and Poisson's Ratio%,%,Bulk Modulus and Shear Modulus%,%,Bulk Modulus and Young's Modulus%,%,Shear Modulus and Poisson's Ratio%,%,Shear Modulus and Young's Modulus%,%,Young's Modulus and Poisson's Ratio[/qual][/tbl][var]Young's Modulus[/var]::2c0b8262-e998-46ca-b682-27188f9ce7d7$$[typ]MaterialVariable[/typ][mat]glass[/mat][prp]Elasticity[/prp][tbl]Elasticity[qual]Definition%:%:%$%$Behavior%:%:Isotropic%$%$Derive from%:%:Young's Modulus and Poisson's Ratio%:%:Bulk Modulus and Poisson's Ratio%,%,Bulk Modulus and Shear Modulus%,%,Bulk Modulus and Young's Modulus%,%,Shear Modulus and Poisson's Ratio%,%,Shear Modulus and Young's Modulus%,%,Young's Modulus and Poisson's Ratio[/qual][/tbl][var]Poisson's Ratio[/var]::69cc7ad1-86b1-4af7-8cda-e638edb14ac1$$[typ]MaterialVariable[/typ][mat]glass[/mat][prp]Elasticity[/prp][tbl]Elasticity[qual]Definition%:%:%$%$Behavior%:%:Isotropic%$%$Derive from%:%:Young's Modulus and Poisson's Ratio%:%:Bulk Modulus and Poisson's Ratio%,%,Bulk Modulus and Shear Modulus%,%,Bulk Modulus and Young's Modulus%,%,Shear Modulus and Poisson's Ratio%,%,Shear Modulus and Young's Modulus%,%,Young's Modulus and Poisson's Ratio[/qual][/tbl][var]Bulk Modulus[/var]::13641bb4-60ef-4915-8438-437dd922c6b4$$[typ]MaterialVariable[/typ][mat]glass[/mat][prp]Elasticity[/prp][tbl]Elasticity[qual]Definition%:%:%$%$Behavior%:%:Isotropic%$%$Derive from%:%:Young's Modulus and Poisson's Ratio%:%:Bulk Modulus and Poisson's Ratio%,%,Bulk Modulus and Shear Modulus%,%,Bulk Modulus and Young's Modulus%,%,Shear Modulus and Poisson's Ratio%,%,Shear Modulus and Young's Modulus%,%,Young's Modulus and Poisson's Ratio[/qual][/tbl][var]Shear Modulus[/var]::d664a9ff-39c4-40e7-9701-eebcb2cda12f$$[typ]MaterialVariable[/typ][mat]glass[/mat][prp]Elasticity[/prp][tbl]Elasticity[qual]Definition%:%:%$%$Behavior%:%:Isotropic%$%$Derive from%:%:Young's Modulus and Poisson's Ratio%:%:Bulk Modulus and Poisson's Ratio%,%,Bulk Modulus and Shear Modulus%,%,Bulk Modulus and Young's Modulus%,%,Shear Modulus and Poisson's Ratio%,%,Shear Modulus and Young's Modulus%,%,Young's Modulus and Poisson's Ratio[/qual][/tbl][var]Temperature[qual]Field Variable%:%:Temperature%$%$Default Data%:%:22%$%$Field Units%:%:C%$%$Upper Limit%:%:Program Controlled%$%$Lower Limit%:%:Program Controlled[/qual][/var]::74ddc66c-6b30-41dd-a56b-e1250f70ee28$$[typ]MaterialVariable[/typ][mat]glass[/mat][prp]Elasticity[/prp][tbl]Elasticity[qual]Definition%:%:%$%$Behavior%:%:Isotropic%$%$Derive from%:%:Young's Modulus and Poisson's Ratio%:%:Bulk Modulus and Poisson's Ratio%,%,Bulk Modulus and Shear Modulus%,%,Bulk Modulus and Young's Modulus%,%,Shear Modulus and Poisson's Ratio%,%,Shear Modulus and Young's Modulus%,%,Young's Modulus and Poisson's Ratio[/qual][/tbl][var]Interpolation Options[qual]AlgorithmType%:%:Linear Multivariate%:%:Linear Multivariate%,%,Nearest Neighbor%,%,Radial Basis%$%$Normalized%:%:True%:%:False%,%,True%$%$Cached%:%:True%:%:False%,%,True[/qual][/var]::ba4f111e-6022-4a4c-88e4-77d6d50b70ce$$[typ]MaterialProperty[/typ][mat]glass[/mat][prp]Mooney-Rivlin[/prp]::824e56fa-5d51-4f35-8862-5a114eb2852d$$[typ]MaterialPropertyData[/typ][mat]glass[/mat][prp]Mooney-Rivlin[/prp][tbl]Mooney-Rivlin[qual]Definition%:%:2 Parameter%$%$Behavior%:%:[/qual][/tbl]::943190cc-a237-497a-b2ff-e9cf97cd76b7$$[typ]MaterialVariable[/typ][mat]glass[/mat][prp]Mooney-Rivlin[/prp][tbl]Mooney-Rivlin[qual]Definition%:%:2 Parameter%$%$Behavior%:%:[/qual][/tbl][var]Material Constant C10[/var]::345416f0-6c4d-4788-a7da-3a341bc01f9a$$[typ]MaterialVariable[/typ][mat]glass[/mat][prp]Mooney-Rivlin[/prp][tbl]Mooney-Rivlin[qual]Definition%:%:2 Parameter%$%$Behavior%:%:[/qual][/tbl][var]Material Constant C01[/var]::000d9fb2-a245-451c-90e7-ea7237d5386b$$[typ]MaterialVariable[/typ][mat]glass[/mat][prp]Mooney-Rivlin[/prp][tbl]Mooney-Rivlin[qual]Definition%:%:2 Parameter%$%$Behavior%:%:[/qual][/tbl][var]Incompressibility Parameter D1[/var]::aee0a452-15d7-48d3-8eeb-bd829c34d5c6$$[typ]MaterialVariable[/typ][mat]glass[/mat][prp]Mooney-Rivlin[/prp][tbl]Mooney-Rivlin[qual]Definition%:%:2 Parameter%$%$Behavior%:%:[/qual][/tbl][var]Temperature[/var]::2c8d9bd3-e96e-4f08-8503-c6188239b45d$$</AdaptedEntityMap>
      <ModelContainerDependencyList valType="String">{"Ansys.Simulation.Core.Addin:SimulationModel":[Model 17]}</ModelContainerDependencyList>
      <deleted-sources valType="String">[]</deleted-sources>
      <last-updated valType="Int64">262730</last-updated>
      <last-modified-by-usage valType="String">{"Extrinsic": 262631, "Input": 262629, "Output": 262113}</last-modified-by-usage>
      <outputs-generated-by-type valType="String">{}</outputs-generated-by-type>
      <last-update-regen-times valType="String">{"Preferences": 0, "ToolbarExp": 0, "FileTypesContainer": 0, "FileContainer": 0, "Messages": 0, "Parameters": 0, "Schematic": 0, "ReportDataContainer": 0, "Graphics": 0, "Units": 0, "DpdbContainer": 0, "Scopes": 0, "Engineering Data 17": 262703}</last-update-regen-times>
      <unique-system-dir valType="String">SYS-54</unique-system-dir>
      <contains-significant-data valType="Boolean">true</contains-significant-data>
      <Object Name="/Engineering Data 17/Material:Structural Steel" Version="1.0">
        <class-type valType="String">Material</class-type>
        <object-name valType="String">Structural Steel</object-name>
        <member-data valType="String">{"DisplayText": "Structural Steel", "SourceFileReference": None}</member-data>
      </Object>
      <Object Name="/Engineering Data 17/Material:silica" Version="1.0">
        <class-type valType="String">Material</class-type>
        <object-name valType="String">silica</object-name>
        <member-data valType="String">{"DisplayText": "silica", "SourceFileReference": $$4e9fa7b9-4cf2-4ce2-a765-7110281e05e9}</member-data>
      </Object>
      <Object Name="/Engineering Data 17/Material:glass" Version="1.0">
        <class-type valType="String">Material</class-type>
        <object-name valType="String">glass</object-name>
        <member-data valType="String">{"DisplayText": "glass", "SourceFileReference": $$9560a6ae-700f-439f-b437-4f26f8f56df0}</member-data>
      </Object>
      <Object Name="/Engineering Data 17/MaterialProperty:Appearance" Version="2.0">
        <class-type valType="String">MaterialProperty</class-type>
        <object-name valType="String">Appearance</object-name>
        <member-data valType="String">{"DisplayText": "Appearance"}</member-data>
      </Object>
      <Object Name="/Engineering Data 17/MaterialProperty:Compressive Ultimate Strength" Version="2.0">
        <class-type valType="String">MaterialProperty</class-type>
        <object-name valType="String">Compressive Ultimate Strength</object-name>
        <member-data valType="String">{"DisplayText": "Compressive Ultimate Strength"}</member-data>
      </Object>
      <Object Name="/Engineering Data 17/MaterialProperty:Compressive Yield Strength" Version="2.0">
        <class-type valType="String">MaterialProperty</class-type>
        <object-name valType="String">Compressive Yield Strength</object-name>
        <member-data valType="String">{"DisplayText": "Compressive Yield Strength"}</member-data>
      </Object>
      <Object Name="/Engineering Data 17/MaterialProperty:Density" Version="2.0">
        <class-type valType="String">MaterialProperty</class-type>
        <object-name valType="String">Density</object-name>
        <member-data valType="String">{"DisplayText": "Density"}</member-data>
      </Object>
      <Object Name="/Engineering Data 17/MaterialProperty:Tensile Yield Strength" Version="2.0">
        <class-type valType="String">MaterialProperty</class-type>
        <object-name valType="String">Tensile Yield Strength</object-name>
        <member-data valType="String">{"DisplayText": "Tensile Yield Strength"}</member-data>
      </Object>
      <Object Name="/Engineering Data 17/MaterialProperty:Tensile Ultimate Strength" Version="2.0">
        <class-type valType="String">MaterialProperty</class-type>
        <object-name valType="String">Tensile Ultimate Strength</object-name>
        <member-data valType="String">{"DisplayText": "Tensile Ultimate Strength"}</member-data>
      </Object>
      <Object Name="/Engineering Data 17/MaterialProperty:Coefficient of Thermal Expansion" Version="2.0">
        <class-type valType="String">MaterialProperty</class-type>
        <object-name valType="String">Coefficient of Thermal Expansion</object-name>
        <member-data valType="String">{"DisplayText": "Coefficient of Thermal Expansion"}</member-data>
      </Object>
      <Object Name="/Engineering Data 17/MaterialProperty:Specific Heat" Version="2.0">
        <class-type valType="String">MaterialProperty</class-type>
        <object-name valType="String">Specific Heat</object-name>
        <member-data valType="String">{"DisplayText": "Specific Heat"}</member-data>
      </Object>
      <Object Name="/Engineering Data 17/MaterialProperty:Thermal Conductivity" Version="2.0">
        <class-type valType="String">MaterialProperty</class-type>
        <object-name valType="String">Thermal Conductivity</object-name>
        <member-data valType="String">{"DisplayText": "Thermal Conductivity"}</member-data>
      </Object>
      <Object Name="/Engineering Data 17/MaterialProperty:S-N Curve" Version="2.0">
        <class-type valType="String">MaterialProperty</class-type>
        <object-name valType="String">S-N Curve</object-name>
        <member-data valType="String">{"DisplayText": "S-N Curve"}</member-data>
      </Object>
      <Object Name="/Engineering Data 17/MaterialProperty:Strain-Life Parameters" Version="2.0">
        <class-type valType="String">MaterialProperty</class-type>
        <object-name valType="String">Strain-Life Parameters</object-name>
        <member-data valType="String">{"DisplayText": "Strain-Life Parameters"}</member-data>
      </Object>
      <Object Name="/Engineering Data 17/MaterialProperty:Resistivity" Version="2.0">
        <class-type valType="String">MaterialProperty</class-type>
        <object-name valType="String">Resistivity</object-name>
        <member-data valType="String">{"DisplayText": "Resistivity"}</member-data>
      </Object>
      <Object Name="/Engineering Data 17/MaterialProperty:Elasticity" Version="2.0">
        <class-type valType="String">MaterialProperty</class-type>
        <object-name valType="String">Elasticity</object-name>
        <member-data valType="String">{"DisplayText": "Elasticity"}</member-data>
      </Object>
      <Object Name="/Engineering Data 17/MaterialProperty:Relative Permeability" Version="2.0">
        <class-type valType="String">MaterialProperty</class-type>
        <object-name valType="String">Relative Permeability</object-name>
        <member-data valType="String">{"DisplayText": "Relative Permeability"}</member-data>
      </Object>
      <Object Name="/Engineering Data 17/MaterialProperty:Material Unique Id" Version="2.0">
        <class-type valType="String">MaterialProperty</class-type>
        <object-name valType="String">Material Unique Id</object-name>
        <member-data valType="String">{"DisplayText": "Material Unique Id"}</member-data>
      </Object>
      <Object Name="/Engineering Data 17/MaterialProperty:Appearance 1" Version="2.0">
        <class-type valType="String">MaterialProperty</class-type>
        <object-name valType="String">Appearance 1</object-name>
        <member-data valType="String">{"DisplayText": "Appearance"}</member-data>
      </Object>
      <Object Name="/Engineering Data 17/MaterialProperty:Yeoh" Version="2.0">
        <class-type valType="String">MaterialProperty</class-type>
        <object-name valType="String">Yeoh</object-name>
        <member-data valType="String">{"DisplayText": "Yeoh"}</member-data>
      </Object>
      <Object Name="/Engineering Data 17/MaterialProperty:Appearance 2" Version="2.0">
        <class-type valType="String">MaterialProperty</class-type>
        <object-name valType="String">Appearance 2</object-name>
        <member-data valType="String">{"DisplayText": "Appearance"}</member-data>
      </Object>
      <Object Name="/Engineering Data 17/MaterialProperty:Density 1" Version="2.0">
        <class-type valType="String">MaterialProperty</class-type>
        <object-name valType="String">Density 1</object-name>
        <member-data valType="String">{"DisplayText": "Density"}</member-data>
      </Object>
      <Object Name="/Engineering Data 17/MaterialProperty:Elasticity 1" Version="2.0">
        <class-type valType="String">MaterialProperty</class-type>
        <object-name valType="String">Elasticity 1</object-name>
        <member-data valType="String">{"DisplayText": "Elasticity"}</member-data>
      </Object>
      <Object Name="/Engineering Data 17/MaterialProperty:Mooney-Rivlin" Version="2.0">
        <class-type valType="String">MaterialProperty</class-type>
        <object-name valType="String">Mooney-Rivlin</object-name>
        <member-data valType="String">{"DisplayText": "Mooney-Rivlin"}</member-data>
      </Object>
      <Object Name="/Engineering Data 17/MaterialPropertyData:Color" Version="2.0">
        <class-type valType="String">MaterialPropertyData</class-type>
        <object-name valType="String">Color</object-name>
        <member-data valType="String">{"DisplayText": "Color"}</member-data>
      </Object>
      <Object Name="/Engineering Data 17/MaterialPropertyData:Compressive Ultimate Strength" Version="2.0">
        <class-type valType="String">MaterialPropertyData</class-type>
        <object-name valType="String">Compressive Ultimate Strength</object-name>
        <member-data valType="String">{"DisplayText": "Compressive Ultimate Strength"}</member-data>
      </Object>
      <Object Name="/Engineering Data 17/MaterialPropertyData:Compressive Yield Strength" Version="2.0">
        <class-type valType="String">MaterialPropertyData</class-type>
        <object-name valType="String">Compressive Yield Strength</object-name>
        <member-data valType="String">{"DisplayText": "Compressive Yield Strength"}</member-data>
      </Object>
      <Object Name="/Engineering Data 17/MaterialPropertyData:Density" Version="2.0">
        <class-type valType="String">MaterialPropertyData</class-type>
        <object-name valType="String">Density</object-name>
        <member-data valType="String">{"DisplayText": "Density"}</member-data>
      </Object>
      <Object Name="/Engineering Data 17/MaterialPropertyData:Tensile Yield Strength" Version="2.0">
        <class-type valType="String">MaterialPropertyData</class-type>
        <object-name valType="String">Tensile Yield Strength</object-name>
        <member-data valType="String">{"DisplayText": "Tensile Yield Strength"}</member-data>
      </Object>
      <Object Name="/Engineering Data 17/MaterialPropertyData:Tensile Ultimate Strength" Version="2.0">
        <class-type valType="String">MaterialPropertyData</class-type>
        <object-name valType="String">Tensile Ultimate Strength</object-name>
        <member-data valType="String">{"DisplayText": "Tensile Ultimate Strength"}</member-data>
      </Object>
      <Object Name="/Engineering Data 17/MaterialPropertyData:Coefficient of Thermal Expansion" Version="2.0">
        <class-type valType="String">MaterialPropertyData</class-type>
        <object-name valType="String">Coefficient of Thermal Expansion</object-name>
        <member-data valType="String">{"DisplayText": "Coefficient of Thermal Expansion"}</member-data>
      </Object>
      <Object Name="/Engineering Data 17/MaterialPropertyData:Zero-Thermal-Strain Reference Temperature" Version="2.0">
        <class-type valType="String">MaterialPropertyData</class-type>
        <object-name valType="String">Zero-Thermal-Strain Reference Temperature</object-name>
        <member-data valType="String">{"DisplayText": "Zero-Thermal-Strain Reference Temperature"}</member-data>
      </Object>
      <Object Name="/Engineering Data 17/MaterialPropertyData:Specific Heat" Version="2.0">
        <class-type valType="String">MaterialPropertyData</class-type>
        <object-name valType="String">Specific Heat</object-name>
        <member-data valType="String">{"DisplayText": "Specific Heat"}</member-data>
      </Object>
      <Object Name="/Engineering Data 17/MaterialPropertyData:Thermal Conductivity" Version="2.0">
        <class-type valType="String">MaterialPropertyData</class-type>
        <object-name valType="String">Thermal Conductivity</object-name>
        <member-data valType="String">{"DisplayText": "Thermal Conductivity"}</member-data>
      </Object>
      <Object Name="/Engineering Data 17/MaterialPropertyData:S-N Curve" Version="2.0">
        <class-type valType="String">MaterialPropertyData</class-type>
        <object-name valType="String">S-N Curve</object-name>
        <member-data valType="String">{"DisplayText": "S-N Curve"}</member-data>
      </Object>
      <Object Name="/Engineering Data 17/MaterialPropertyData:Strain-Life Parameters" Version="2.0">
        <class-type valType="String">MaterialPropertyData</class-type>
        <object-name valType="String">Strain-Life Parameters</object-name>
        <member-data valType="String">{"DisplayText": "Strain-Life Parameters"}</member-data>
      </Object>
      <Object Name="/Engineering Data 17/MaterialPropertyData:Resistivity" Version="2.0">
        <class-type valType="String">MaterialPropertyData</class-type>
        <object-name valType="String">Resistivity</object-name>
        <member-data valType="String">{"DisplayText": "Resistivity"}</member-data>
      </Object>
      <Object Name="/Engineering Data 17/MaterialPropertyData:Elasticity" Version="2.0">
        <class-type valType="String">MaterialPropertyData</class-type>
        <object-name valType="String">Elasticity</object-name>
        <member-data valType="String">{"DisplayText": "Elasticity"}</member-data>
      </Object>
      <Object Name="/Engineering Data 17/MaterialPropertyData:Relative Permeability" Version="2.0">
        <class-type valType="String">MaterialPropertyData</class-type>
        <object-name valType="String">Relative Permeability</object-name>
        <member-data valType="String">{"DisplayText": "Relative Permeability"}</member-data>
      </Object>
      <Object Name="/Engineering Data 17/MaterialPropertyData:Material Unique Id" Version="2.0">
        <class-type valType="String">MaterialPropertyData</class-type>
        <object-name valType="String">Material Unique Id</object-name>
        <member-data valType="String">{"DisplayText": "Material Unique Id"}</member-data>
      </Object>
      <Object Name="/Engineering Data 17/MaterialPropertyData:Color 1" Version="2.0">
        <class-type valType="String">MaterialPropertyData</class-type>
        <object-name valType="String">Color 1</object-name>
        <member-data valType="String">{"DisplayText": "Color"}</member-data>
      </Object>
      <Object Name="/Engineering Data 17/MaterialPropertyData:Yeoh" Version="2.0">
        <class-type valType="String">MaterialPropertyData</class-type>
        <object-name valType="String">Yeoh</object-name>
        <member-data valType="String">{"DisplayText": "Yeoh"}</member-data>
      </Object>
      <Object Name="/Engineering Data 17/MaterialPropertyData:Color 2" Version="2.0">
        <class-type valType="String">MaterialPropertyData</class-type>
        <object-name valType="String">Color 2</object-name>
        <member-data valType="String">{"DisplayText": "Color"}</member-data>
      </Object>
      <Object Name="/Engineering Data 17/MaterialPropertyData:Density 1" Version="2.0">
        <class-type valType="String">MaterialPropertyData</class-type>
        <object-name valType="String">Density 1</object-name>
        <member-data valType="String">{"DisplayText": "Density"}</member-data>
      </Object>
      <Object Name="/Engineering Data 17/MaterialPropertyData:Elasticity 1" Version="2.0">
        <class-type valType="String">MaterialPropertyData</class-type>
        <object-name valType="String">Elasticity 1</object-name>
        <member-data valType="String">{"DisplayText": "Elasticity"}</member-data>
      </Object>
      <Object Name="/Engineering Data 17/MaterialPropertyData:Mooney-Rivlin" Version="2.0">
        <class-type valType="String">MaterialPropertyData</class-type>
        <object-name valType="String">Mooney-Rivlin</object-name>
        <member-data valType="String">{"DisplayText": "Mooney-Rivlin"}</member-data>
      </Object>
      <Object Name="/Engineering Data 17/MaterialVariable:Red" Version="1.0">
        <class-type valType="String">MaterialVariable</class-type>
        <object-name valType="String">Red</object-name>
        <member-data valType="String">{"DisplayText": "Red"}</member-data>
      </Object>
      <Object Name="/Engineering Data 17/MaterialVariable:Green" Version="1.0">
        <class-type valType="String">MaterialVariable</class-type>
        <object-name valType="String">Green</object-name>
        <member-data valType="String">{"DisplayText": "Green"}</member-data>
      </Object>
      <Object Name="/Engineering Data 17/MaterialVariable:Blue" Version="1.0">
        <class-type valType="String">MaterialVariable</class-type>
        <object-name valType="String">Blue</object-name>
        <member-data valType="String">{"DisplayText": "Blue"}</member-data>
      </Object>
      <Object Name="/Engineering Data 17/MaterialVariable:Compressive Ultimate Strength" Version="1.0">
        <class-type valType="String">MaterialVariable</class-type>
        <object-name valType="String">Compressive Ultimate Strength</object-name>
        <member-data valType="String">{"DisplayText": "Compressive Ultimate Strength"}</member-data>
      </Object>
      <Object Name="/Engineering Data 17/MaterialVariable:Compressive Yield Strength" Version="1.0">
        <class-type valType="String">MaterialVariable</class-type>
        <object-name valType="String">Compressive Yield Strength</object-name>
        <member-data valType="String">{"DisplayText": "Compressive Yield Strength"}</member-data>
      </Object>
      <Object Name="/Engineering Data 17/MaterialVariable:Density" Version="1.0">
        <class-type valType="String">MaterialVariable</class-type>
        <object-name valType="String">Density</object-name>
        <member-data valType="String">{"DisplayText": "Density"}</member-data>
      </Object>
      <Object Name="/Engineering Data 17/MaterialVariable:Temperature" Version="1.0">
        <class-type valType="String">MaterialVariable</class-type>
        <object-name valType="String">Temperature</object-name>
        <member-data valType="String">{"DisplayText": "Temperature"}</member-data>
      </Object>
      <Object Name="/Engineering Data 17/MaterialVariable:Interpolation Options" Version="1.0">
        <class-type valType="String">MaterialVariable</class-type>
        <object-name valType="String">Interpolation Options</object-name>
        <member-data valType="String">{"DisplayText": "Interpolation Options"}</member-data>
      </Object>
      <Object Name="/Engineering Data 17/MaterialVariable:Tensile Yield Strength" Version="1.0">
        <class-type valType="String">MaterialVariable</class-type>
        <object-name valType="String">Tensile Yield Strength</object-name>
        <member-data valType="String">{"DisplayText": "Tensile Yield Strength"}</member-data>
      </Object>
      <Object Name="/Engineering Data 17/MaterialVariable:Tensile Ultimate Strength" Version="1.0">
        <class-type valType="String">MaterialVariable</class-type>
        <object-name valType="String">Tensile Ultimate Strength</object-name>
        <member-data valType="String">{"DisplayText": "Tensile Ultimate Strength"}</member-data>
      </Object>
      <Object Name="/Engineering Data 17/MaterialVariable:Coefficient of Thermal Expansion" Version="1.0">
        <class-type valType="String">MaterialVariable</class-type>
        <object-name valType="String">Coefficient of Thermal Expansion</object-name>
        <member-data valType="String">{"DisplayText": "Coefficient of Thermal Expansion"}</member-data>
      </Object>
      <Object Name="/Engineering Data 17/MaterialVariable:Temperature 1" Version="1.0">
        <class-type valType="String">MaterialVariable</class-type>
        <object-name valType="String">Temperature 1</object-name>
        <member-data valType="String">{"DisplayText": "Temperature"}</member-data>
      </Object>
      <Object Name="/Engineering Data 17/MaterialVariable:Interpolation Options 1" Version="1.0">
        <class-type valType="String">MaterialVariable</class-type>
        <object-name valType="String">Interpolation Options 1</object-name>
        <member-data valType="String">{"DisplayText": "Interpolation Options"}</member-data>
      </Object>
      <Object Name="/Engineering Data 17/MaterialVariable:Zero-Thermal-Strain Reference Temperature" Version="1.0">
        <class-type valType="String">MaterialVariable</class-type>
        <object-name valType="String">Zero-Thermal-Strain Reference Temperature</object-name>
        <member-data valType="String">{"DisplayText": "Zero-Thermal-Strain Reference Temperature"}</member-data>
      </Object>
      <Object Name="/Engineering Data 17/MaterialVariable:Specific Heat" Version="1.0">
        <class-type valType="String">MaterialVariable</class-type>
        <object-name valType="String">Specific Heat</object-name>
        <member-data valType="String">{"DisplayText": "Specific Heat"}</member-data>
      </Object>
      <Object Name="/Engineering Data 17/MaterialVariable:Temperature 2" Version="1.0">
        <class-type valType="String">MaterialVariable</class-type>
        <object-name valType="String">Temperature 2</object-name>
        <member-data valType="String">{"DisplayText": "Temperature"}</member-data>
      </Object>
      <Object Name="/Engineering Data 17/MaterialVariable:Interpolation Options 2" Version="1.0">
        <class-type valType="String">MaterialVariable</class-type>
        <object-name valType="String">Interpolation Options 2</object-name>
        <member-data valType="String">{"DisplayText": "Interpolation Options"}</member-data>
      </Object>
      <Object Name="/Engineering Data 17/MaterialVariable:Thermal Conductivity" Version="1.0">
        <class-type valType="String">MaterialVariable</class-type>
        <object-name valType="String">Thermal Conductivity</object-name>
        <member-data valType="String">{"DisplayText": "Thermal Conductivity"}</member-data>
      </Object>
      <Object Name="/Engineering Data 17/MaterialVariable:Temperature 3" Version="1.0">
        <class-type valType="String">MaterialVariable</class-type>
        <object-name valType="String">Temperature 3</object-name>
        <member-data valType="String">{"DisplayText": "Temperature"}</member-data>
      </Object>
      <Object Name="/Engineering Data 17/MaterialVariable:Interpolation Options 3" Version="1.0">
        <class-type valType="String">MaterialVariable</class-type>
        <object-name valType="String">Interpolation Options 3</object-name>
        <member-data valType="String">{"DisplayText": "Interpolation Options"}</member-data>
      </Object>
      <Object Name="/Engineering Data 17/MaterialVariable:Alternating Stress" Version="1.0">
        <class-type valType="String">MaterialVariable</class-type>
        <object-name valType="String">Alternating Stress</object-name>
        <member-data valType="String">{"DisplayText": "Alternating Stress"}</member-data>
      </Object>
      <Object Name="/Engineering Data 17/MaterialVariable:Cycles" Version="1.0">
        <class-type valType="String">MaterialVariable</class-type>
        <object-name valType="String">Cycles</object-name>
        <member-data valType="String">{"DisplayText": "Cycles"}</member-data>
      </Object>
      <Object Name="/Engineering Data 17/MaterialVariable:Mean Stress" Version="1.0">
        <class-type valType="String">MaterialVariable</class-type>
        <object-name valType="String">Mean Stress</object-name>
        <member-data valType="String">{"DisplayText": "Mean Stress"}</member-data>
      </Object>
      <Object Name="/Engineering Data 17/MaterialVariable:Strength Coefficient" Version="1.0">
        <class-type valType="String">MaterialVariable</class-type>
        <object-name valType="String">Strength Coefficient</object-name>
        <member-data valType="String">{"DisplayText": "Strength Coefficient"}</member-data>
      </Object>
      <Object Name="/Engineering Data 17/MaterialVariable:Strength Exponent" Version="1.0">
        <class-type valType="String">MaterialVariable</class-type>
        <object-name valType="String">Strength Exponent</object-name>
        <member-data valType="String">{"DisplayText": "Strength Exponent"}</member-data>
      </Object>
      <Object Name="/Engineering Data 17/MaterialVariable:Ductility Coefficient" Version="1.0">
        <class-type valType="String">MaterialVariable</class-type>
        <object-name valType="String">Ductility Coefficient</object-name>
        <member-data valType="String">{"DisplayText": "Ductility Coefficient"}</member-data>
      </Object>
      <Object Name="/Engineering Data 17/MaterialVariable:Ductility Exponent" Version="1.0">
        <class-type valType="String">MaterialVariable</class-type>
        <object-name valType="String">Ductility Exponent</object-name>
        <member-data valType="String">{"DisplayText": "Ductility Exponent"}</member-data>
      </Object>
      <Object Name="/Engineering Data 17/MaterialVariable:Cyclic Strength Coefficient" Version="1.0">
        <class-type valType="String">MaterialVariable</class-type>
        <object-name valType="String">Cyclic Strength Coefficient</object-name>
        <member-data valType="String">{"DisplayText": "Cyclic Strength Coefficient"}</member-data>
      </Object>
      <Object Name="/Engineering Data 17/MaterialVariable:Cyclic Strain Hardening Exponent" Version="1.0">
        <class-type valType="String">MaterialVariable</class-type>
        <object-name valType="String">Cyclic Strain Hardening Exponent</object-name>
        <member-data valType="String">{"DisplayText": "Cyclic Strain Hardening Exponent"}</member-data>
      </Object>
      <Object Name="/Engineering Data 17/MaterialVariable:Resistivity" Version="1.0">
        <class-type valType="String">MaterialVariable</class-type>
        <object-name valType="String">Resistivity</object-name>
        <member-data valType="String">{"DisplayText": "Resistivity"}</member-data>
      </Object>
      <Object Name="/Engineering Data 17/MaterialVariable:Temperature 4" Version="1.0">
        <class-type valType="String">MaterialVariable</class-type>
        <object-name valType="String">Temperature 4</object-name>
        <member-data valType="String">{"DisplayText": "Temperature"}</member-data>
      </Object>
      <Object Name="/Engineering Data 17/MaterialVariable:Young's Modulus" Version="1.0">
        <class-type valType="String">MaterialVariable</class-type>
        <object-name valType="String">Young's Modulus</object-name>
        <member-data valType="String">{"DisplayText": "Young's Modulus"}</member-data>
      </Object>
      <Object Name="/Engineering Data 17/MaterialVariable:Poisson's Ratio" Version="1.0">
        <class-type valType="String">MaterialVariable</class-type>
        <object-name valType="String">Poisson's Ratio</object-name>
        <member-data valType="String">{"DisplayText": "Poisson's Ratio"}</member-data>
      </Object>
      <Object Name="/Engineering Data 17/MaterialVariable:Bulk Modulus" Version="1.0">
        <class-type valType="String">MaterialVariable</class-type>
        <object-name valType="String">Bulk Modulus</object-name>
        <member-data valType="String">{"DisplayText": "Bulk Modulus"}</member-data>
      </Object>
      <Object Name="/Engineering Data 17/MaterialVariable:Shear Modulus" Version="1.0">
        <class-type valType="String">MaterialVariable</class-type>
        <object-name valType="String">Shear Modulus</object-name>
        <member-data valType="String">{"DisplayText": "Shear Modulus"}</member-data>
      </Object>
      <Object Name="/Engineering Data 17/MaterialVariable:Temperature 5" Version="1.0">
        <class-type valType="String">MaterialVariable</class-type>
        <object-name valType="String">Temperature 5</object-name>
        <member-data valType="String">{"DisplayText": "Temperature"}</member-data>
      </Object>
      <Object Name="/Engineering Data 17/MaterialVariable:Interpolation Options 4" Version="1.0">
        <class-type valType="String">MaterialVariable</class-type>
        <object-name valType="String">Interpolation Options 4</object-name>
        <member-data valType="String">{"DisplayText": "Interpolation Options"}</member-data>
      </Object>
      <Object Name="/Engineering Data 17/MaterialVariable:Relative Permeability" Version="1.0">
        <class-type valType="String">MaterialVariable</class-type>
        <object-name valType="String">Relative Permeability</object-name>
        <member-data valType="String">{"DisplayText": "Relative Permeability"}</member-data>
      </Object>
      <Object Name="/Engineering Data 17/MaterialVariable:Red 1" Version="1.0">
        <class-type valType="String">MaterialVariable</class-type>
        <object-name valType="String">Red 1</object-name>
        <member-data valType="String">{"DisplayText": "Red"}</member-data>
      </Object>
      <Object Name="/Engineering Data 17/MaterialVariable:Green 1" Version="1.0">
        <class-type valType="String">MaterialVariable</class-type>
        <object-name valType="String">Green 1</object-name>
        <member-data valType="String">{"DisplayText": "Green"}</member-data>
      </Object>
      <Object Name="/Engineering Data 17/MaterialVariable:Blue 1" Version="1.0">
        <class-type valType="String">MaterialVariable</class-type>
        <object-name valType="String">Blue 1</object-name>
        <member-data valType="String">{"DisplayText": "Blue"}</member-data>
      </Object>
      <Object Name="/Engineering Data 17/MaterialVariable:Material Constant C10" Version="1.0">
        <class-type valType="String">MaterialVariable</class-type>
        <object-name valType="String">Material Constant C10</object-name>
        <member-data valType="String">{"DisplayText": "Material Constant C10"}</member-data>
      </Object>
      <Object Name="/Engineering Data 17/MaterialVariable:Material Constant C20" Version="1.0">
        <class-type valType="String">MaterialVariable</class-type>
        <object-name valType="String">Material Constant C20</object-name>
        <member-data valType="String">{"DisplayText": "Material Constant C20"}</member-data>
      </Object>
      <Object Name="/Engineering Data 17/MaterialVariable:Material Constant C30" Version="1.0">
        <class-type valType="String">MaterialVariable</class-type>
        <object-name valType="String">Material Constant C30</object-name>
        <member-data valType="String">{"DisplayText": "Material Constant C30"}</member-data>
      </Object>
      <Object Name="/Engineering Data 17/MaterialVariable:Incompressibility Parameter D1" Version="1.0">
        <class-type valType="String">MaterialVariable</class-type>
        <object-name valType="String">Incompressibility Parameter D1</object-name>
        <member-data valType="String">{"DisplayText": "Incompressibility Parameter D1"}</member-data>
      </Object>
      <Object Name="/Engineering Data 17/MaterialVariable:Incompressibility Parameter D2" Version="1.0">
        <class-type valType="String">MaterialVariable</class-type>
        <object-name valType="String">Incompressibility Parameter D2</object-name>
        <member-data valType="String">{"DisplayText": "Incompressibility Parameter D2"}</member-data>
      </Object>
      <Object Name="/Engineering Data 17/MaterialVariable:Incompressibility Parameter D3" Version="1.0">
        <class-type valType="String">MaterialVariable</class-type>
        <object-name valType="String">Incompressibility Parameter D3</object-name>
        <member-data valType="String">{"DisplayText": "Incompressibility Parameter D3"}</member-data>
      </Object>
      <Object Name="/Engineering Data 17/MaterialVariable:Temperature 6" Version="1.0">
        <class-type valType="String">MaterialVariable</class-type>
        <object-name valType="String">Temperature 6</object-name>
        <member-data valType="String">{"DisplayText": "Temperature"}</member-data>
      </Object>
      <Object Name="/Engineering Data 17/MaterialVariable:Red 2" Version="1.0">
        <class-type valType="String">MaterialVariable</class-type>
        <object-name valType="String">Red 2</object-name>
        <member-data valType="String">{"DisplayText": "Red"}</member-data>
      </Object>
      <Object Name="/Engineering Data 17/MaterialVariable:Green 2" Version="1.0">
        <class-type valType="String">MaterialVariable</class-type>
        <object-name valType="String">Green 2</object-name>
        <member-data valType="String">{"DisplayText": "Green"}</member-data>
      </Object>
      <Object Name="/Engineering Data 17/MaterialVariable:Blue 2" Version="1.0">
        <class-type valType="String">MaterialVariable</class-type>
        <object-name valType="String">Blue 2</object-name>
        <member-data valType="String">{"DisplayText": "Blue"}</member-data>
      </Object>
      <Object Name="/Engineering Data 17/MaterialVariable:Density 1" Version="1.0">
        <class-type valType="String">MaterialVariable</class-type>
        <object-name valType="String">Density 1</object-name>
        <member-data valType="String">{"DisplayText": "Density"}</member-data>
      </Object>
      <Object Name="/Engineering Data 17/MaterialVariable:Temperature 7" Version="1.0">
        <class-type valType="String">MaterialVariable</class-type>
        <object-name valType="String">Temperature 7</object-name>
        <member-data valType="String">{"DisplayText": "Temperature"}</member-data>
      </Object>
      <Object Name="/Engineering Data 17/MaterialVariable:Interpolation Options 5" Version="1.0">
        <class-type valType="String">MaterialVariable</class-type>
        <object-name valType="String">Interpolation Options 5</object-name>
        <member-data valType="String">{"DisplayText": "Interpolation Options"}</member-data>
      </Object>
      <Object Name="/Engineering Data 17/MaterialVariable:Young's Modulus 1" Version="1.0">
        <class-type valType="String">MaterialVariable</class-type>
        <object-name valType="String">Young's Modulus 1</object-name>
        <member-data valType="String">{"DisplayText": "Young's Modulus"}</member-data>
      </Object>
      <Object Name="/Engineering Data 17/MaterialVariable:Poisson's Ratio 1" Version="1.0">
        <class-type valType="String">MaterialVariable</class-type>
        <object-name valType="String">Poisson's Ratio 1</object-name>
        <member-data valType="String">{"DisplayText": "Poisson's Ratio"}</member-data>
      </Object>
      <Object Name="/Engineering Data 17/MaterialVariable:Bulk Modulus 1" Version="1.0">
        <class-type valType="String">MaterialVariable</class-type>
        <object-name valType="String">Bulk Modulus 1</object-name>
        <member-data valType="String">{"DisplayText": "Bulk Modulus"}</member-data>
      </Object>
      <Object Name="/Engineering Data 17/MaterialVariable:Shear Modulus 1" Version="1.0">
        <class-type valType="String">MaterialVariable</class-type>
        <object-name valType="String">Shear Modulus 1</object-name>
        <member-data valType="String">{"DisplayText": "Shear Modulus"}</member-data>
      </Object>
      <Object Name="/Engineering Data 17/MaterialVariable:Temperature 8" Version="1.0">
        <class-type valType="String">MaterialVariable</class-type>
        <object-name valType="String">Temperature 8</object-name>
        <member-data valType="String">{"DisplayText": "Temperature"}</member-data>
      </Object>
      <Object Name="/Engineering Data 17/MaterialVariable:Interpolation Options 6" Version="1.0">
        <class-type valType="String">MaterialVariable</class-type>
        <object-name valType="String">Interpolation Options 6</object-name>
        <member-data valType="String">{"DisplayText": "Interpolation Options"}</member-data>
      </Object>
      <Object Name="/Engineering Data 17/MaterialVariable:Material Constant C10 1" Version="1.0">
        <class-type valType="String">MaterialVariable</class-type>
        <object-name valType="String">Material Constant C10 1</object-name>
        <member-data valType="String">{"DisplayText": "Material Constant C10"}</member-data>
      </Object>
      <Object Name="/Engineering Data 17/MaterialVariable:Material Constant C01" Version="1.0">
        <class-type valType="String">MaterialVariable</class-type>
        <object-name valType="String">Material Constant C01</object-name>
        <member-data valType="String">{"DisplayText": "Material Constant C01"}</member-data>
      </Object>
      <Object Name="/Engineering Data 17/MaterialVariable:Incompressibility Parameter D1 1" Version="1.0">
        <class-type valType="String">MaterialVariable</class-type>
        <object-name valType="String">Incompressibility Parameter D1 1</object-name>
        <member-data valType="String">{"DisplayText": "Incompressibility Parameter D1"}</member-data>
      </Object>
      <Object Name="/Engineering Data 17/MaterialVariable:Temperature 9" Version="1.0">
        <class-type valType="String">MaterialVariable</class-type>
        <object-name valType="String">Temperature 9</object-name>
        <member-data valType="String">{"DisplayText": "Temperature"}</member-data>
      </Object>
      <Object Name="/Engineering Data 17/EngineeringData:Engineering Data" Version="1.0">
        <class-type valType="String">EngineeringData</class-type>
        <object-name valType="String">Engineering Data</object-name>
        <member-data valType="String">{"DisplayText": "Engineering Data", "DataTypeToTransferData": {"material": $$61f011f6-b00e-4c59-aaf6-6211810ecec6}, "TransferFile": $$cafddf30-ebc9-4cf7-bbe0-5d40ba7d6923}</member-data>
      </Object>
      <Object Name="/Engineering Data 17/ResourceTransferData:TransferData_material" Version="1.0">
        <class-type valType="String">ResourceTransferData</class-type>
        <object-name valType="String">TransferData_material</object-name>
        <member-data valType="String">{"DisplayText": "TransferData_material", "Guids": ["ff4d60f6-aefa-4656-b463-aeb47d217b01"], "Data": $$cafddf30-ebc9-4cf7-bbe0-5d40ba7d6923, "LastUpdate": 262730}</member-data>
      </Object>
    </Container>
    <Container Name="Geometry 17" Version="1.0">
      <container-type valType="String">Ansys.DesignModeler.Core.Addin:Geometry</container-type>
      <storage-scheme-id valType="String">version-1-format</storage-scheme-id>
      <deleted-sources valType="String">[]</deleted-sources>
      <last-updated valType="Int64">283191</last-updated>
      <last-modified-by-usage valType="String">{"Extrinsic": 506718, "Input": 283188, "Output": 283188}</last-modified-by-usage>
      <outputs-generated-by-type valType="String">{}</outputs-generated-by-type>
      <last-update-regen-times valType="String">{"Preferences": 0, "ToolbarExp": 0, "FileTypesContainer": 0, "FileContainer": 0, "Messages": 0, "Parameters": 0, "Schematic": 0, "ReportDataContainer": 0, "Graphics": 0, "Units": 0, "DpdbContainer": 0, "Scopes": 0, "Engineering Data 17": 262730, "Geometry 17": 0}</last-update-regen-times>
      <unique-system-dir valType="String">SYS-54</unique-system-dir>
      <contains-significant-data valType="Boolean">true</contains-significant-data>
      <Object Name="/Geometry 17/Geometry:GeometryDataObject" Version="1.0">
        <class-type valType="String">Geometry</class-type>
        <object-name valType="String">GeometryDataObject</object-name>
        <member-data valType="String">{"DisplayText": "GeometryDataObject", "_geometryFileRelativePath": r"dp0\SYS-54\DM\SYS-54.agdb", "_geometryTeamcenterConnection": None, "_geometryPlugInName": "", "GeomFileReference": $$05bfe16f-ad98-4b39-8ce6-0a8af6131ccf, "GeomRepositoryFileReference": None, "GeometryImportSolidBodies": True, "GeometryImportSurfaceBodies": True, "GeometryImportLineBodies": True, "GeometryImportParameters": "CADImportParameterType_Independent", "GeometryImportParametersFilter": "", "GeometryImportCadAttributes": True, "GeometryImportCadAttributesFilter": "", "GeometryImportNamedSelections": True, "GeometryImportNamedSelectionsFilter": "", "GeometryImportMaterialProperties": True, "GeometryImportAnalysisType": "AnalysisType_3D", "GeometryImportCadAssociativity": True, "GeometryImportCoordinateSystems": True, "GeometryImportCoordinateSystemsFilter": "", "GeometryImportWorkPoints": True, "GeometryImportSavePartFile": False, "GeometryImportImportUsingInstances": True, "GeometryImportSmartUpdate": True, "GeometryImportComparePartsOnUpdate": "ComparePartsMethod_None", "GeometryImportComparePartsTolerance": "ComparePartsTolerance_Tight", "GeometryImportProcessEnclosures": True, "GeometryImportDecomposeDisjointFaces": True, "GeometryImportMixedResolutionOption": "MixedImport_None", "GeometryImportWeightclass": "ImportWeightclass_Heavyweight", "GeometryImportFacetQuality": "PlugInFacetQuality_Source", "GeometryImportFlattenAssembly": True, "GeometryImportCleanGeometryOnImport": False, "GeometryImportStitchSurfacesOnImport": "StitchPreference_None", "GeometryImportStitchTolerance": 1E-07, "GeometryImportSpaceClaimExplodeUnsharedComponents": True, "Guid": "2bcad53c-659d-466e-b090-1d067315bf82", "ObjectState": 0, "UpstreamConnections": {}, "ImportedFeatures": {}, "IsSpaceClaimGeometry": False, "_isModelerModeEnabled": False, "AreParametersOutOfDate": False, "RegisteredExternalFilesInfo": {"$$1bc62b0c-34e9-4c9a-bc53-73d748600d21": {"FilePathInDM": r"E:\安防\课题\2022省教育厅一般科研课题\吸盘\模型\小尺寸\HEX-groove-2.5-20-3.stp", "FilePathAfterRepair": r"E:\安防\课题\2022省教育厅一般科研课题\吸盘\模型\小尺寸\HEX-groove-2.5-20-3.stp", "IsFileRepaired": False, "CadSourceType": "Step"}, "$$05bfe16f-ad98-4b39-8ce6-0a8af6131ccf": {"FilePathInDM": r"H:\ANSYS\吸盘\模型\小尺寸\baoyu-xipan_files\dp0\SYS-54\DM\SYS-54.agdb", "FilePathAfterRepair": r"H:\ANSYS\吸盘\模型\小尺寸\baoyu-xipan_files\dp0\SYS-54\DM\SYS-54.agdb", "IsFileRepaired": False, "CadSourceType": "DesignModeler"}}, "AreParametersMigratedFromLegacyDatabaseImport": False}</member-data>
        <properties-setByUserFlag-data valType="String">["ObjectState"]</properties-setByUserFlag-data>
      </Object>
      <Object Name="/Geometry 17/SimulationGeneratedMesh:MeshFileObject" Version="1.0">
        <class-type valType="String">SimulationGeneratedMesh</class-type>
        <object-name valType="String">MeshFileObject</object-name>
        <member-data valType="String">{"DisplayText": "MeshFileObject", "TransferFile": None}</member-data>
      </Object>
      <Object Name="/Geometry 17/TransferData:Geometry" Version="1.0">
        <class-type valType="String">TransferData</class-type>
        <object-name valType="String">Geometry</object-name>
        <member-data valType="String">{"DisplayText": "Geometry", "ConnectionKeys": ["5b6d4b94-8602-47f7-8196-36a4b88376c3"], "Data": $$2695bcb0-575b-45b6-95aa-ba77d91b14bb}</member-data>
      </Object>
    </Container>
    <Container Name="Model 17" Version="1.0">
      <container-type valType="String">Ansys.Simulation.Core.Addin:SimulationModel</container-type>
      <storage-scheme-id valType="String">version-1-format</storage-scheme-id>
      <deleted-sources valType="String">[]</deleted-sources>
      <last-updated valType="Int64">283222</last-updated>
      <last-modified-by-usage valType="String">{"Extrinsic": 506716, "Input": 506712, "Output": 506712}</last-modified-by-usage>
      <outputs-generated-by-type valType="String">{}</outputs-generated-by-type>
      <last-update-regen-times valType="String">{"Preferences": 0, "ToolbarExp": 0, "FileTypesContainer": 0, "FileContainer": 0, "Messages": 0, "Parameters": 0, "Schematic": 0, "ReportDataContainer": 0, "Graphics": 0, "Units": 0, "DpdbContainer": 0, "Scopes": 0, "Engineering Data 17": 262730, "Geometry 17": 283191, "Model 17": 283222, "Setup 17": 294820, "Solution 17": 294821, "Results 17": 431092, "EngineeringDataGeneratedChartData": 0, "EngineeringDataCurveFit": 0, "EngineeringDataFavoriteItems": 0}</last-update-regen-times>
      <unique-system-dir valType="String">SYS-54</unique-system-dir>
      <contains-significant-data valType="Boolean">true</contains-significant-data>
      <Object Name="/Model 17/MechanicalSystemType:SystemClass for Structural|Static|ANSYS" Version="1.0">
        <class-type valType="String">MechanicalSystemType</class-type>
        <object-name valType="String">SystemClass for Structural|Static|ANSYS</object-name>
        <member-data valType="String">{"DisplayText": "SystemClass for Structural|Static|ANSYS", "PhysicsType": "Structural", "AnalysisType": "Static", "SolverType": "ANSYS", "PhysicsTypeDisplayString": "Structural", "AnalysisTypeDisplayString": "Static Structural", "SolverTypeDisplayString": "Mechanical APDL", "SystemTypeCombination": "StructuralStaticANSYS", "DelimitedSystemTypeCominbation": "Structural|Static|ANSYS", "SetupEntityType": "SimulationSetup", "SolutionEntityType": "SimulationSolution", "ResultsEntityType": "SimulationResults", "SetupDataEntityType": "MechanicalSetup", "SolutionDataEntityType": "MechanicalSolution", "ResultsDataEntityType": "MechanicalResults", "Id": "Static Structural (ANSYS)", "SystemName": "SYS-54", "SystemID": "SYS-54"}</member-data>
      </Object>
      <Object Name="/Model 17/SimulationConnection:SimulationConnection" Version="1.0">
        <class-type valType="String">SimulationConnection</class-type>
        <object-name valType="String">SimulationConnection</object-name>
        <member-data valType="String">{"DisplayText": "SimulationConnection", "Caption": "SimulationConnection", "EventIdToDataReferenceMap": {"39": $$07bfd8e4-cbdb-4e53-8ba4-528086556173}, "DSIdToDataReferenceMap": {"11": {"CellModel": $$0d66a6b5-896d-465e-8b87-a631a1176cc0}, "12": {"CellModel": $$0d66a6b5-896d-465e-8b87-a631a1176cc0}, "13": {"CellModel": $$0d66a6b5-896d-465e-8b87-a631a1176cc0}, "38": {"CellSetup": $$c682a401-0e47-4fd1-bf3e-445f41951b9d}, "39": {"CellSolution": $$25966f69-77dc-4fff-adec-4a342b16b544, "CellResults": $$07bfd8e4-cbdb-4e53-8ba4-528086556173}}, "Attributes": {}}</member-data>
      </Object>
      <Object Name="/Model 17/MechanicalMesh:SimulationMeshDataObject" Version="1.0">
        <class-type valType="String">MechanicalMesh</class-type>
        <object-name valType="String">SimulationMeshDataObject</object-name>
        <member-data valType="String">{"DisplayText": "SimulationMeshDataObject", "Caption": "Mesh", "MeshId": 13}</member-data>
        <custom-data>
          <AttentionRequired valType="String">False</AttentionRequired>
          <value-keys valType="String">{"AttentionRequired": System.Boolean}</value-keys>
          <dictionary-keys valType="String">[transferDataMap]</dictionary-keys>
          <transferDataMap />
        </custom-data>
      </Object>
      <Object Name="/Model 17/SimulationEngineeringData:SimulationEngineeringDataObject" Version="1.0">
        <class-type valType="String">SimulationEngineeringData</class-type>
        <object-name valType="String">SimulationEngineeringDataObject</object-name>
        <member-data valType="String">{"DisplayText": "SimulationEngineeringDataObject", "DataConnections": [], "TransferDataObject": $$2f516769-0f33-4f64-89c7-4975fdc7bb60, "TransferFiles": [$$312b5821-c418-433c-9b95-db3eb4721ab4], "UptoDate": False}</member-data>
      </Object>
      <Object Name="/Model 17/SimulationModelGeneratedMesh:SimulationModelGeneratedMesh" Version="1.0">
        <class-type valType="String">SimulationModelGeneratedMesh</class-type>
        <object-name valType="String">SimulationModelGeneratedMesh</object-name>
        <member-data valType="String">{"DisplayText": "SimulationModelGeneratedMesh", "DataConnections": [], "TransferDataObject": $$aa1f2ef3-e237-429c-953f-86c25ba81603, "VersionNumber": 2, "TransferFile": None, "TransferFiles": None, "UnitSystem": None, "AllowMeshing": True, "UptoDate": False}</member-data>
      </Object>
      <Object Name="/Model 17/SimulationModelGeneratedPMDB:SimulationModelGeneratedPMDB" Version="1.0">
        <class-type valType="String">SimulationModelGeneratedPMDB</class-type>
        <object-name valType="String">SimulationModelGeneratedPMDB</object-name>
        <member-data valType="String">{"DisplayText": "SimulationModelGeneratedPMDB", "DataConnections": [], "TransferDataObject": $$8cbb33f7-525a-4678-a566-ecc22fc1151f, "VersionNumber": 1, "TransferFile": None}</member-data>
      </Object>
      <Object Name="/Model 17/SimulationGeneratedSolidMesh:SimulationGeneratedSolidMesh" Version="1.0">
        <class-type valType="String">SimulationGeneratedSolidMesh</class-type>
        <object-name valType="String">SimulationGeneratedSolidMesh</object-name>
        <member-data valType="String">{"DisplayText": "SimulationGeneratedSolidMesh", "DataConnections": [], "TransferDataObject": $$fa0e5f4d-7fac-4da8-b7e0-149bbe60768d, "VersionNumber": 1, "TransferFile": None, "UnitSystem": None}</member-data>
      </Object>
      <Object Name="/Model 17/ModelOutputSettingsForACP:ModelOutputSettingsForACP" Version="1.0">
        <class-type valType="String">ModelOutputSettingsForACP</class-type>
        <object-name valType="String">ModelOutputSettingsForACP</object-name>
        <member-data valType="String">{"DisplayText": "ModelOutputSettingsForACP", "LengthUnit": ""}</member-data>
      </Object>
      <Object Name="/Model 17/RemoteUpdateInformationStorage:RemoteUpdateInformationStorage" Version="1.0">
        <class-type valType="String">RemoteUpdateInformationStorage</class-type>
        <object-name valType="String">RemoteUpdateInformationStorage</object-name>
        <member-data valType="String">{"DisplayText": "RemoteUpdateInformationStorage", "RemoteUpdateInformationMap": {}}</member-data>
      </Object>
      <Object Name="/Model 17/ExpertProperties:ExpertProperties" Version="1.0">
        <class-type valType="String">ExpertProperties</class-type>
        <object-name valType="String">ExpertProperties</object-name>
        <member-data valType="String">{"DisplayText": "ExpertProperties", "ImportantNote": "These options are visible because a development environment variable is set", "ExpertPropertiesString": "", "EnableDebug": False, "EnableValidation": False, "EnableTesting": False, "EnableErrorReporting": False, "EnableWarningReporting": False, "EnableInfoReporting": False, "EnableFileBasedCommunication": False, "EnableSocketCommunication": False, "EnableFailureCauseReporting": True}</member-data>
      </Object>
      <Object Name="/Model 17/OutputsGeneratedManagerDataEntityType:OutputsGeneratedManagerObject" Version="1.0">
        <class-type valType="String">OutputsGeneratedManagerDataEntityType</class-type>
        <object-name valType="String">OutputsGeneratedManagerObject</object-name>
        <member-data valType="String">{"DisplayText": "OutputsGeneratedManagerObject", "outputGeneratedTimes": {}}</member-data>
      </Object>
      <Object Name="/Model 17/SimulationMeshProperties:SimulationMeshProperties" Version="1.0">
        <class-type valType="String">SimulationMeshProperties</class-type>
        <object-name valType="String">SimulationMeshProperties</object-name>
        <member-data valType="String">{"DisplayText": "SimulationMeshProperties", "saveMeshFileInSeparateFile": False}</member-data>
      </Object>
      <Object Name="/Model 17/ModelComponentProperties:ModelComponentProperties" Version="1.0">
        <class-type valType="String">ModelComponentProperties</class-type>
        <object-name valType="String">ModelComponentProperties</object-name>
        <member-data valType="String">{"DisplayText": "ModelComponentProperties", "License": ""}</member-data>
      </Object>
      <Object Name="/Model 17/ContainerConnections:ModelContainerConnections" Version="1.0">
        <class-type valType="String">ContainerConnections</class-type>
        <object-name valType="String">ModelContainerConnections</object-name>
        <member-data valType="String">{"DisplayText": "ModelContainerConnections", "Connections": {"Engineering Data 17": {"$$226d197d-2abe-4f0e-b4c5-714b08011bce": {"material": ["ff4d60f6-aefa-4656-b463-aeb47d217b01"]}}, "Geometry 17": {"$$2695bcb0-575b-45b6-95aa-ba77d91b14bb": {"Geometry": ["5b6d4b94-8602-47f7-8196-36a4b88376c3"]}}}}</member-data>
      </Object>
      <Object Name="/Model 17/MechanicalModel:MechanicalModel" Version="1.0">
        <class-type valType="String">MechanicalModel</class-type>
        <object-name valType="String">MechanicalModel</object-name>
        <member-data valType="String">{"DisplayText": "MechanicalModel", "Caption": "Model", "File": $$c7052252-9bb1-45c9-ba03-d3dc4c199320, "MeshFile": None, "PrimeMeshFile": None, "EdaFile": None, "AcpRenumberingInformation": {}, "ModelConversionAssociativityMap": {}, "ModelId": 11, "PrototypeId": 12, "PrototypeUnitSystem": "WBUST_StandardMKS", "ModelHash": "2763f652-e3a3-4f46-a4fb-a7186b0f5f83", "GeometryHash": "d1f0e9fc-fa31-45e2-b5e0-8d6b6635e3ad", "IsResetNotRequired": False, "AllowMeshing": True, "TransferFiles": {"InputFile": {}, "ExternalModelOutputProvider": {}, "SimulationSolutionOutputProvider": {}, "SimulationModelGeneratedMesh": {}, "MeshingAssemblyTransferType": {}, "TopologyOptimizationResultsCDB": {}, "SpaceClaimModelerMode": {}, "Modeler": {}, "AIMGeometryMeshOutputProvider": {}, "AIMMechanicalPhysicsDefinitionOutputProvider": {}, "ExternalModelOutputProviderForAssembly": {}, "EngineeringData": {"Engineering Data 17": [$$312b5821-c418-433c-9b95-db3eb4721ab4]}, "CompositeEngineeringData": {}, "SimulationEngineeringData": {}, "SolidSectionData": {}, "EnhancedModelData": {}}, "UnconsumedUpstreamDataForModelAssembly": {}, "ApplicationRegisteredFiles": {}}</member-data>
        <custom-data>
          <File valType="String">c7052252-9bb1-45c9-ba03-d3dc4c199320</File>
          <FilePath valType="String"></FilePath>
          <AttentionRequired valType="String">False</AttentionRequired>
          <IsModifiedDueToModelAssemblyPropertyChange valType="String">False</IsModifiedDueToModelAssemblyPropertyChange>
          <IsModifiedDueToExternalModelPropertyChange valType="String">False</IsModifiedDueToExternalModelPropertyChange>
          <ParameterValueModified valType="String">False</ParameterValueModified>
          <AttachType valType="String">0</AttachType>
          <value-keys valType="String">{"File": System.String, "FilePath": System.String, "AttentionRequired": System.Boolean, "IsModifiedDueToModelAssemblyPropertyChange": System.Boolean, "IsModifiedDueToExternalModelPropertyChange": System.Boolean, "ParameterValueModified": System.Boolean, "AttachType": System.Int32}</value-keys>
        </custom-data>
      </Object>
    </Container>
    <Container Name="Setup 17" Version="1.0">
      <container-type valType="String">Ansys.Simulation.Core.Addin:SimulationSetup</container-type>
      <storage-scheme-id valType="String">version-1-format</storage-scheme-id>
      <deleted-sources valType="String">[]</deleted-sources>
      <last-updated valType="Int64">294820</last-updated>
      <last-modified-by-usage valType="String">{"Extrinsic": 506714, "Input": 506714, "Output": 506714}</last-modified-by-usage>
      <outputs-generated-by-type valType="String">{}</outputs-generated-by-type>
      <last-update-regen-times valType="String">{"Preferences": 0, "ToolbarExp": 0, "FileTypesContainer": 0, "FileContainer": 0, "Messages": 0, "Parameters": 0, "Schematic": 0, "ReportDataContainer": 0, "Graphics": 0, "Units": 0, "DpdbContainer": 0, "Scopes": 0, "Engineering Data 17": 262730, "Geometry 17": 283191, "Model 17": 283222, "Setup 17": 294820, "Solution 17": 294821, "Results 17": 431092, "EngineeringDataGeneratedChartData": 0, "EngineeringDataCurveFit": 0, "EngineeringDataFavoriteItems": 0}</last-update-regen-times>
      <unique-system-dir valType="String">SYS-54</unique-system-dir>
      <contains-significant-data valType="Boolean">true</contains-significant-data>
      <Object Name="/Setup 17/MechanicalSystemType:SystemClass for Structural|Static|ANSYS" Version="1.0">
        <class-type valType="String">MechanicalSystemType</class-type>
        <object-name valType="String">SystemClass for Structural|Static|ANSYS</object-name>
        <member-data valType="String">{"DisplayText": "SystemClass for Structural|Static|ANSYS", "PhysicsType": "Structural", "AnalysisType": "Static", "SolverType": "ANSYS", "PhysicsTypeDisplayString": "Structural", "AnalysisTypeDisplayString": "Static Structural", "SolverTypeDisplayString": "Mechanical APDL", "SystemTypeCombination": "StructuralStaticANSYS", "DelimitedSystemTypeCominbation": "Structural|Static|ANSYS", "SetupEntityType": "SimulationSetup", "SolutionEntityType": "SimulationSolution", "ResultsEntityType": "SimulationResults", "SetupDataEntityType": "MechanicalSetup", "SolutionDataEntityType": "MechanicalSolution", "ResultsDataEntityType": "MechanicalResults", "Id": "Static Structural (ANSYS)", "SystemName": "SYS-54", "SystemID": "SYS-54"}</member-data>
      </Object>
      <Object Name="/Setup 17/MechanicalSetup:SetupData for Structural|Static|ANSYS" Version="1.0">
        <class-type valType="String">Ansys.Simulation.Core.DataModel.DynamicSetupData, Ans.Simulation.Core</class-type>
        <type-spec valType="String">{"SpecType": "Ansys.Core.DataModel.DataEntitySpec, Ans.Core", "Access": "UserWritable", "CanUndoPropertyChanges": True, "Exposure": "System", "IsOptional": False, "IsPersistent": True, "IsReadOnly": False, "Usage": "Extrinsic", "IsDesignPointInvariant": False, "IsParameterizable": False, "ReuseJournalVariables": False, "JournalVariableName": "mechanicalSetup", "Methods": {"AcquireDataConnection": "Mechanical.AcquireSetupDataConnection", "RetrieveData": "Mechanical.RetrieveSimulationData", "ReleaseDataConnection": "Mechanical.ReleaseSimulationDataConnection"}, "Version": 1, "Members": {"DisplayText": {"SpecType": "Ansys.Core.DataSpecs.StringSpec, Ans.Core", "Access": "UserWritable", "CanUndoPropertyChanges": True, "Exposure": "AnyUser", "IsOptional": False, "IsPersistent": True, "IsReadOnly": False, "Label": "Display Text", "Usage": "Extrinsic", "IsDesignPointInvariant": False, "IsParameterizable": False, "ReuseJournalVariables": True}, "TransferType": {"SpecType": "Ansys.Core.DataSpecs.StringSpec, Ans.Core", "Access": "UserWritable", "CanUndoPropertyChanges": True, "Exposure": "AnyUser", "IsOptional": False, "IsPersistent": True, "IsReadOnly": False, "Usage": "Input", "IsDesignPointInvariant": False, "IsParameterizable": False, "ReuseJournalVariables": False}}, "DataTypeHierarchy": "MechanicalSetup,DataEntity"}</type-spec>
        <object-name valType="String">SetupData for Structural|Static|ANSYS</object-name>
        <member-data valType="String">{"DisplayText": "SetupData for Structural|Static|ANSYS", "TransferType": None}</member-data>
        <custom-data>
          <dictionary-keys valType="String">[transferDataMap]</dictionary-keys>
          <transferDataMap />
        </custom-data>
      </Object>
      <Object Name="/Setup 17/SystemCouplingSetupData:Setup Coupling Data" Version="1.0">
        <class-type valType="String">SystemCouplingSetupData</class-type>
        <object-name valType="String">Setup Coupling Data</object-name>
        <member-data valType="String">{"DisplayText": "Setup Coupling Data", "DataConnections": [], "TransferDataObject": None}</member-data>
      </Object>
      <Object Name="/Setup 17/DesignAssessmentSetupSettingsType:DesignAssessmentSetupSettingsType" Version="1.0">
        <class-type valType="String">DesignAssessmentSetupSettingsType</class-type>
        <object-name valType="String">DesignAssessmentSetupSettingsType</object-name>
        <member-data valType="String">{"DisplayText": "DesignAssessmentSetupSettingsType", "SolverTarget": "", "UserAttributeFile": ""}</member-data>
      </Object>
      <Object Name="/Setup 17/SimulationSetup:SetupObject for Structural|Static|ANSYS" Version="1.0">
        <class-type valType="String">Ansys.Simulation.Core.DataModel.DynamicSetupObject, Ans.Simulation.Core</class-type>
        <type-spec valType="String">{"SpecType": "Ansys.Core.DataModel.DataEntitySpec, Ans.Core", "Access": "UserWritable", "CanUndoPropertyChanges": True, "Exposure": "System", "IsOptional": False, "IsPersistent": True, "IsReadOnly": False, "Usage": "Input", "IsDesignPointInvariant": False, "IsParameterizable": False, "ReuseJournalVariables": False, "JournalVariableName": "simulationSetup", "Methods": {"AcquireDataConnection": "Mechanical.AcquireSetupDataConnection", "RetrieveData": "Mechanical.RetrieveSimulationData", "ReleaseDataConnection": "Mechanical.ReleaseSimulationDataConnection"}, "Version": 1, "Members": {"DisplayText": {"SpecType": "Ansys.Core.DataSpecs.StringSpec, Ans.Core", "Access": "UserWritable", "CanUndoPropertyChanges": True, "Exposure": "AnyUser", "IsOptional": False, "IsPersistent": True, "IsReadOnly": False, "Label": "Display Text", "Usage": "Extrinsic", "IsDesignPointInvariant": False, "IsParameterizable": False, "ReuseJournalVariables": True}, "EnvironmentId": {"SpecType": "Ansys.Core.DataSpecs.IntegerSpec`1[[System.Int32, mscorlib]], Ans.Core", "Access": "UserWritable", "CanUndoPropertyChanges": True, "Default": -1, "Exposure": "AnyUser", "IsOptional": False, "IsPersistent": True, "IsReadOnly": False, "Usage": "Input", "IsDesignPointInvariant": False, "IsParameterizable": False, "ReuseJournalVariables": False, "UndefinedValue": 2147483647}, "SolveHandlerName": {"SpecType": "Ansys.Core.DataSpecs.StringSpec, Ans.Core", "Access": "UserWritable", "CanUndoPropertyChanges": True, "Exposure": "AnyUser", "IsOptional": False, "IsPersistent": True, "IsReadOnly": False, "Usage": "Extrinsic", "IsDesignPointInvariant": False, "IsParameterizable": False, "ReuseJournalVariables": False}, "IsCreating": {"SpecType": "Ansys.Core.DataSpecs.BooleanSpec, Ans.Core", "Access": "UserWritable", "CanUndoPropertyChanges": True, "Default": False, "Exposure": "AnyUser", "IsOptional": False, "IsPersistent": True, "IsReadOnly": False, "Usage": "Input", "IsDesignPointInvariant": False, "IsParameterizable": False, "ReuseJournalVariables": False}, "SetupOnly": {"SpecType": "Ansys.Core.DataSpecs.BooleanSpec, Ans.Core", "Access": "UserWritable", "CanUndoPropertyChanges": True, "Default": False, "Exposure": "AnyUser", "IsOptional": False, "IsPersistent": True, "IsReadOnly": False, "Usage": "Extrinsic", "IsDesignPointInvariant": False, "IsParameterizable": False, "ReuseJournalVariables": False}, "ConnectionGUID": {"SpecType": "Ansys.Core.DataSpecs.StringSpec, Ans.Core", "Access": "UserWritable", "CanUndoPropertyChanges": True, "Exposure": "AnyUser", "IsOptional": False, "IsPersistent": True, "IsReadOnly": False, "Usage": "Extrinsic", "IsDesignPointInvariant": False, "IsParameterizable": False, "ReuseJournalVariables": False}, "IsModifiedDueToDataTransferOnlyChange": {"SpecType": "Ansys.Core.DataSpecs.BooleanSpec, Ans.Core", "Access": "UserWritable", "CanUndoPropertyChanges": True, "Default": False, "Exposure": "AnyUser", "IsOptional": False, "IsPersistent": True, "IsReadOnly": False, "Usage": "Extrinsic", "IsDesignPointInvariant": False, "IsParameterizable": False, "ReuseJournalVariables": False}, "Attributes": {"SpecType": "Ansys.Core.DataSpecs.DictionarySpec`2[[System.String, mscorlib],[System.Collections.Generic.List`1[[System.String, mscorlib]], mscorlib]], Ans.Core", "Access": "UserWritable", "CanUndoPropertyChanges": True, "Default": {}, "Exposure": "AnyUser", "IsOptional": False, "IsPersistent": True, "IsReadOnly": False, "Usage": "Input", "IsDesignPointInvariant": False, "IsParameterizable": False, "ReuseJournalVariables": False, "KeySpec": {"SpecType": "Ansys.Core.DataSpecs.StringSpec, Ans.Core", "Access": "UserWritable", "CanUndoPropertyChanges": True, "Exposure": "AnyUser", "IsOptional": False, "IsPersistent": True, "IsReadOnly": False, "Usage": "Input", "IsDesignPointInvariant": False, "IsParameterizable": False, "ReuseJournalVariables": False}, "ElementSpec": {"SpecType": "Ansys.Core.DataSpecs.ListSpec`1[[System.String, mscorlib]], Ans.Core", "Access": "UserWritable", "CanUndoPropertyChanges": True, "Default": [], "Exposure": "AnyUser", "IsOptional": False, "IsPersistent": True, "IsReadOnly": False, "Usage": "Input", "IsDesignPointInvariant": False, "IsParameterizable": False, "ReuseJournalVariables": False, "ElementSpec": {"SpecType": "Ansys.Core.DataSpecs.StringSpec, Ans.Core", "Access": "UserWritable", "CanUndoPropertyChanges": True, "Exposure": "AnyUser", "IsOptional": False, "IsPersistent": True, "IsReadOnly": False, "Usage": "Input", "IsDesignPointInvariant": False, "IsParameterizable": False, "ReuseJournalVariables": False}, "MaxLength": 2147483647, "MinLength": 0}}}, "DataTypeHierarchy": "SimulationSetup,DataEntity"}</type-spec>
        <object-name valType="String">SetupObject for Structural|Static|ANSYS</object-name>
        <member-data valType="String">{"DisplayText": "SetupObject for Structural|Static|ANSYS", "EnvironmentId": 38, "SolveHandlerName": None, "IsCreating": False, "SetupOnly": False, "ConnectionGUID": None, "IsModifiedDueToDataTransferOnlyChange": False, "Attributes": {}}</member-data>
        <custom-data>
          <EnvironmentState valType="String">5</EnvironmentState>
          <AttentionRequired valType="String">False</AttentionRequired>
          <ParameterValueModified valType="String">False</ParameterValueModified>
          <FutureIntent valType="String">False</FutureIntent>
          <IsUsingDP0BasedWorkingDirectory valType="String">False</IsUsingDP0BasedWorkingDirectory>
          <MechanicalBusyPendingChange valType="String">True</MechanicalBusyPendingChange>
          <ModelContainerInputParameterValueWhichReallyAffectsTheSetupContainerHasBeenModified valType="String">False</ModelContainerInputParameterValueWhichReallyAffectsTheSetupContainerHasBeenModified>
          <ExternalLoadsCount valType="String">0</ExternalLoadsCount>
          <DesignAssessmentFileRef valType="String">null</DesignAssessmentFileRef>
          <value-keys valType="String">{"EnvironmentState": System.Int32, "AttentionRequired": System.Boolean, "ParameterValueModified": System.Boolean, "FutureIntent": System.Boolean, "IsUsingDP0BasedWorkingDirectory": System.Boolean, "MechanicalBusyPendingChange": System.Boolean, "ModelContainerInputParameterValueWhichReallyAffectsTheSetupContainerHasBeenModified": System.Boolean, "ExternalLoadsCount": System.Int32, "DesignAssessmentFileRef": System.String}</value-keys>
        </custom-data>
      </Object>
      <Object Name="/Setup 17/ContainerConnections:ModelContainerConnections" Version="1.0">
        <class-type valType="String">ContainerConnections</class-type>
        <object-name valType="String">ModelContainerConnections</object-name>
        <member-data valType="String">{"DisplayText": "ModelContainerConnections", "Connections": {}}</member-data>
      </Object>
    </Container>
    <Container Name="Solution 17" Version="1.0">
      <container-type valType="String">Ansys.Simulation.Core.Addin:SimulationSolution</container-type>
      <storage-scheme-id valType="String">version-1-format</storage-scheme-id>
      <deleted-sources valType="String">[]</deleted-sources>
      <last-updated valType="Int64">294821</last-updated>
      <last-modified-by-usage valType="String">{"Extrinsic": 506715, "Input": 506715, "Output": 506715}</last-modified-by-usage>
      <outputs-generated-by-type valType="String">{}</outputs-generated-by-type>
      <last-update-regen-times valType="String">{"Preferences": 0, "ToolbarExp": 0, "FileTypesContainer": 0, "FileContainer": 0, "Messages": 0, "Parameters": 0, "Schematic": 0, "ReportDataContainer": 0, "Graphics": 0, "Units": 0, "DpdbContainer": 0, "Scopes": 0, "Engineering Data 17": 262730, "Geometry 17": 283191, "Model 17": 283222, "Setup 17": 294820, "Solution 17": 294821, "Results 17": 431092, "EngineeringDataGeneratedChartData": 0, "EngineeringDataCurveFit": 0, "EngineeringDataFavoriteItems": 0}</last-update-regen-times>
      <unique-system-dir valType="String">SYS-54</unique-system-dir>
      <contains-significant-data valType="Boolean">true</contains-significant-data>
      <Object Name="/Solution 17/MechanicalSystemType:SystemClass for Structural|Static|ANSYS" Version="1.0">
        <class-type valType="String">MechanicalSystemType</class-type>
        <object-name valType="String">SystemClass for Structural|Static|ANSYS</object-name>
        <member-data valType="String">{"DisplayText": "SystemClass for Structural|Static|ANSYS", "PhysicsType": "Structural", "AnalysisType": "Static", "SolverType": "ANSYS", "PhysicsTypeDisplayString": "Structural", "AnalysisTypeDisplayString": "Static Structural", "SolverTypeDisplayString": "Mechanical APDL", "SystemTypeCombination": "StructuralStaticANSYS", "DelimitedSystemTypeCominbation": "Structural|Static|ANSYS", "SetupEntityType": "SimulationSetup", "SolutionEntityType": "SimulationSolution", "ResultsEntityType": "SimulationResults", "SetupDataEntityType": "MechanicalSetup", "SolutionDataEntityType": "MechanicalSolution", "ResultsDataEntityType": "MechanicalResults", "Id": "Static Structural (ANSYS)", "SystemName": "SYS-54", "SystemID": "SYS-54"}</member-data>
      </Object>
      <Object Name="/Solution 17/MechanicalSolution:SolutionData for Structural|Static|ANSYS" Version="1.0">
        <class-type valType="String">Ansys.Simulation.Core.DataModel.DynamicSolutionData, Ans.Simulation.Core</class-type>
        <type-spec valType="String">{"SpecType": "Ansys.Core.DataModel.DataEntitySpec, Ans.Core", "Access": "UserWritable", "CanUndoPropertyChanges": True, "Exposure": "System", "IsOptional": False, "IsPersistent": True, "IsReadOnly": False, "Usage": "Extrinsic", "IsDesignPointInvariant": False, "IsParameterizable": False, "ReuseJournalVariables": False, "JournalVariableName": "mechanicalSolution", "Methods": {"AcquireDataConnection": "Mechanical.AcquireSimulationSolutionConnection", "RetrieveData": "Mechanical.RetrieveSimulationData", "ReleaseDataConnection": "Mechanical.ReleaseSimulationDataConnection"}, "Version": 1, "Members": {"DisplayText": {"SpecType": "Ansys.Core.DataSpecs.StringSpec, Ans.Core", "Access": "UserWritable", "CanUndoPropertyChanges": True, "Exposure": "AnyUser", "IsOptional": False, "IsPersistent": True, "IsReadOnly": False, "Label": "Display Text", "Usage": "Extrinsic", "IsDesignPointInvariant": False, "IsParameterizable": False, "ReuseJournalVariables": True}, "TransferType": {"SpecType": "Ansys.Core.DataSpecs.StringSpec, Ans.Core", "Access": "UserWritable", "CanUndoPropertyChanges": True, "Exposure": "AnyUser", "IsOptional": False, "IsPersistent": True, "IsReadOnly": False, "Usage": "Input", "IsDesignPointInvariant": False, "IsParameterizable": False, "ReuseJournalVariables": False}}, "DataTypeHierarchy": "MechanicalSolution,DataEntity"}</type-spec>
        <object-name valType="String">SolutionData for Structural|Static|ANSYS</object-name>
        <member-data valType="String">{"DisplayText": "SolutionData for Structural|Static|ANSYS", "TransferType": None}</member-data>
        <custom-data>
          <dictionary-keys valType="String">[transferDataMap]</dictionary-keys>
          <transferDataMap />
        </custom-data>
      </Object>
      <Object Name="/Solution 17/SimulationSolutionDataInternal:SolutionDataInternal for Structural|Static|ANSYS" Version="1.0">
        <class-type valType="String">Ansys.Simulation.Core.DataModel.DynamicSolutionDataInternal, Ans.Simulation.Core</class-type>
        <type-spec valType="String">{"SpecType": "Ansys.Core.DataModel.DataEntitySpec, Ans.Core", "Access": "UserWritable", "CanUndoPropertyChanges": True, "Exposure": "System", "IsOptional": False, "IsPersistent": True, "IsReadOnly": False, "Usage": "Input", "IsDesignPointInvariant": False, "IsParameterizable": False, "ReuseJournalVariables": False, "JournalVariableName": "simulationSolutionDataInternal", "Methods": {}, "Version": 1, "Members": {"DisplayText": {"SpecType": "Ansys.Core.DataSpecs.StringSpec, Ans.Core", "Access": "UserWritable", "CanUndoPropertyChanges": True, "Exposure": "AnyUser", "IsOptional": False, "IsPersistent": True, "IsReadOnly": False, "Label": "Display Text", "Usage": "Extrinsic", "IsDesignPointInvariant": False, "IsParameterizable": False, "ReuseJournalVariables": True}}, "DataTypeHierarchy": "SimulationSolutionDataInternal,DataEntity"}</type-spec>
        <object-name valType="String">SolutionDataInternal for Structural|Static|ANSYS</object-name>
        <member-data valType="String">{"DisplayText": "SolutionDataInternal for Structural|Static|ANSYS"}</member-data>
      </Object>
      <Object Name="/Solution 17/SimulationSolutionOutputProvider:SimulationSolutionOutputProvider" Version="1.0">
        <class-type valType="String">SimulationSolutionOutputProvider</class-type>
        <object-name valType="String">SimulationSolutionOutputProvider</object-name>
        <member-data valType="String">{"DisplayText": "SimulationSolutionOutputProvider", "DataConnections": {}}</member-data>
      </Object>
      <Object Name="/Solution 17/SimulationSolutionSettings:SimulationSolutionSettingsEntity" Version="1.0">
        <class-type valType="String">SimulationSolutionSettings</class-type>
        <object-name valType="String">SimulationSolutionSettingsEntity</object-name>
        <member-data valType="String">{"DisplayText": "SimulationSolutionSettingsEntity", "UpdateOption": "Use application default", "SolveProcessSetting": ""}</member-data>
      </Object>
      <Object Name="/Solution 17/RemoteUpdateInformationStorage:RemoteUpdateInformationStorage" Version="1.0">
        <class-type valType="String">RemoteUpdateInformationStorage</class-type>
        <object-name valType="String">RemoteUpdateInformationStorage</object-name>
        <member-data valType="String">{"DisplayText": "RemoteUpdateInformationStorage", "RemoteUpdateInformationMap": {}}</member-data>
      </Object>
      <Object Name="/Solution 17/ExpertProperties:ExpertProperties" Version="1.0">
        <class-type valType="String">ExpertProperties</class-type>
        <object-name valType="String">ExpertProperties</object-name>
        <member-data valType="String">{"DisplayText": "ExpertProperties", "ImportantNote": "These options are visible because a development environment variable is set", "ExpertPropertiesString": "", "EnableDebug": False, "EnableValidation": False, "EnableTesting": False, "EnableErrorReporting": False, "EnableWarningReporting": False, "EnableInfoReporting": False, "EnableFileBasedCommunication": False, "EnableSocketCommunication": False, "EnableFailureCauseReporting": True}</member-data>
      </Object>
      <Object Name="/Solution 17/ExtendedComponentSettingsForRsmDpUpdate:ExtendedComponentSettingsForRsmDpUpdate" Version="1.0">
        <class-type valType="String">ExtendedComponentSettingsForRsmDpUpdate</class-type>
        <object-name valType="String">ExtendedComponentSettingsForRsmDpUpdate</object-name>
        <member-data valType="String">{"DisplayText": "ExtendedComponentSettingsForRsmDpUpdate", "SerialOnly": False, "UseLimitOnNumberOfCores": False, "LimitOnNumberOfCores": 2, "SharedMemoryParallel": False}</member-data>
      </Object>
      <Object Name="/Solution 17/SimulationSolution:SolutionObject for Structural|Static|ANSYS" Version="1.0">
        <class-type valType="String">Ansys.Simulation.Core.DataModel.DynamicSolutionObject, Ans.Simulation.Core</class-type>
        <type-spec valType="String">{"SpecType": "Ansys.Core.DataModel.DataEntitySpec, Ans.Core", "Access": "UserWritable", "CanUndoPropertyChanges": True, "Exposure": "System", "IsOptional": False, "IsPersistent": True, "IsReadOnly": False, "Usage": "Input", "IsDesignPointInvariant": False, "IsParameterizable": False, "ReuseJournalVariables": False, "JournalVariableName": "simulationSolution", "Methods": {}, "Version": 1, "Members": {"DisplayText": {"SpecType": "Ansys.Core.DataSpecs.StringSpec, Ans.Core", "Access": "UserWritable", "CanUndoPropertyChanges": True, "Exposure": "AnyUser", "IsOptional": False, "IsPersistent": True, "IsReadOnly": False, "Label": "Display Text", "Usage": "Extrinsic", "IsDesignPointInvariant": False, "IsParameterizable": False, "ReuseJournalVariables": True}, "Caption": {"SpecType": "Ansys.Core.DataSpecs.StringSpec, Ans.Core", "Access": "UserWritable", "CanUndoPropertyChanges": True, "Default": "Solution", "Exposure": "AnyUser", "IsOptional": False, "IsPersistent": True, "IsReadOnly": False, "Label": "ID_Spec_Solution_Caption", "Usage": "Input", "IsDesignPointInvariant": False, "IsParameterizable": False, "ReuseJournalVariables": False}, "ResultId": {"SpecType": "Ansys.Core.DataSpecs.IntegerSpec`1[[System.Int32, mscorlib]], Ans.Core", "Access": "UserWritable", "CanUndoPropertyChanges": True, "Default": -1, "Exposure": "AnyUser", "IsOptional": False, "IsPersistent": True, "IsReadOnly": False, "Usage": "Input", "IsDesignPointInvariant": False, "IsParameterizable": False, "ReuseJournalVariables": False, "UndefinedValue": 2147483647}, "ShouldInvalidateSolutionOnNextMechanicalStart": {"SpecType": "Ansys.Core.DataSpecs.BooleanSpec, Ans.Core", "Access": "UserWritable", "CanUndoPropertyChanges": True, "Default": False, "Exposure": "AnyUser", "IsOptional": False, "IsPersistent": True, "IsReadOnly": False, "Usage": "Extrinsic", "IsDesignPointInvariant": False, "IsParameterizable": False, "ReuseJournalVariables": False}}, "DataTypeHierarchy": "SimulationSolution,DataEntity"}</type-spec>
        <object-name valType="String">SolutionObject for Structural|Static|ANSYS</object-name>
        <member-data valType="String">{"DisplayText": "SolutionObject for Structural|Static|ANSYS", "Caption": "Solution", "ResultId": 39, "ShouldInvalidateSolutionOnNextMechanicalStart": False}</member-data>
        <custom-data>
          <AnalysisState valType="String">6</AnalysisState>
          <ResultsDownloadRequired valType="String">False</ResultsDownloadRequired>
          <AttentionRequired valType="String">False</AttentionRequired>
          <value-keys valType="String">{"AnalysisState": System.Int32, "ResultsDownloadRequired": System.Boolean, "AttentionRequired": System.Boolean}</value-keys>
        </custom-data>
      </Object>
    </Container>
    <Container Name="Results 17" Version="1.0">
      <container-type valType="String">Ansys.Simulation.Core.Addin:SimulationResults</container-type>
      <storage-scheme-id valType="String">version-1-format</storage-scheme-id>
      <deleted-sources valType="String">[]</deleted-sources>
      <last-updated valType="Int64">431092</last-updated>
      <last-modified-by-usage valType="String">{"Extrinsic": 501941, "Input": 501941, "Output": 501941}</last-modified-by-usage>
      <outputs-generated-by-type valType="String">{}</outputs-generated-by-type>
      <last-update-regen-times valType="String">{"Preferences": 0, "ToolbarExp": 0, "FileTypesContainer": 0, "FileContainer": 0, "Messages": 0, "Parameters": 0, "Schematic": 0, "ReportDataContainer": 0, "Graphics": 0, "Units": 0, "DpdbContainer": 0, "Scopes": 0, "Engineering Data 17": 262730, "Geometry 17": 283191, "Model 17": 283222, "Setup 17": 294820, "Solution 17": 294821, "Results 17": 431092}</last-update-regen-times>
      <unique-system-dir valType="String">SYS-54</unique-system-dir>
      <contains-significant-data valType="Boolean">true</contains-significant-data>
      <Object Name="/Results 17/MechanicalSystemType:SystemClass for Structural|Static|ANSYS" Version="1.0">
        <class-type valType="String">MechanicalSystemType</class-type>
        <object-name valType="String">SystemClass for Structural|Static|ANSYS</object-name>
        <member-data valType="String">{"DisplayText": "SystemClass for Structural|Static|ANSYS", "PhysicsType": "Structural", "AnalysisType": "Static", "SolverType": "ANSYS", "PhysicsTypeDisplayString": "Structural", "AnalysisTypeDisplayString": "Static Structural", "SolverTypeDisplayString": "Mechanical APDL", "SystemTypeCombination": "StructuralStaticANSYS", "DelimitedSystemTypeCominbation": "Structural|Static|ANSYS", "SetupEntityType": "SimulationSetup", "SolutionEntityType": "SimulationSolution", "ResultsEntityType": "SimulationResults", "SetupDataEntityType": "MechanicalSetup", "SolutionDataEntityType": "MechanicalSolution", "ResultsDataEntityType": "MechanicalResults", "Id": "Static Structural (ANSYS)", "SystemName": "SYS-54", "SystemID": "SYS-54"}</member-data>
      </Object>
      <Object Name="/Results 17/MechanicalResults:ResultsData for Structural|Static|ANSYS" Version="1.0">
        <class-type valType="String">Ansys.Simulation.Core.DataModel.DynamicResultData, Ans.Simulation.Core</class-type>
        <type-spec valType="String">{"SpecType": "Ansys.Core.DataModel.DataEntitySpec, Ans.Core", "Access": "UserWritable", "CanUndoPropertyChanges": True, "Exposure": "System", "IsOptional": False, "IsPersistent": True, "IsReadOnly": False, "Usage": "Extrinsic", "IsDesignPointInvariant": False, "IsParameterizable": False, "ReuseJournalVariables": False, "JournalVariableName": "mechanicalResults", "Methods": {"AcquireDataConnection": "Mechanical.AcquireSimulationResultsConnection", "RetrieveData": "Mechanical.RetrieveSimulationData", "ReleaseDataConnection": "Mechanical.ReleaseSimulationDataConnection"}, "Version": 1, "Members": {"DisplayText": {"SpecType": "Ansys.Core.DataSpecs.StringSpec, Ans.Core", "Access": "UserWritable", "CanUndoPropertyChanges": True, "Exposure": "AnyUser", "IsOptional": False, "IsPersistent": True, "IsReadOnly": False, "Label": "Display Text", "Usage": "Extrinsic", "IsDesignPointInvariant": False, "IsParameterizable": False, "ReuseJournalVariables": True}, "TransferType": {"SpecType": "Ansys.Core.DataSpecs.StringSpec, Ans.Core", "Access": "UserWritable", "CanUndoPropertyChanges": True, "Exposure": "AnyUser", "IsOptional": False, "IsPersistent": True, "IsReadOnly": False, "Usage": "Input", "IsDesignPointInvariant": False, "IsParameterizable": False, "ReuseJournalVariables": False}}, "DataTypeHierarchy": "MechanicalResults,DataEntity"}</type-spec>
        <object-name valType="String">ResultsData for Structural|Static|ANSYS</object-name>
        <member-data valType="String">{"DisplayText": "ResultsData for Structural|Static|ANSYS", "TransferType": None}</member-data>
        <custom-data>
          <dictionary-keys valType="String">[transferDataMap]</dictionary-keys>
          <transferDataMap />
        </custom-data>
      </Object>
      <Object Name="/Results 17/SimulationResultsStlZip:SimulationResultsStlZip" Version="1.0">
        <class-type valType="String">SimulationResultsStlZip</class-type>
        <object-name valType="String">SimulationResultsStlZip</object-name>
        <member-data valType="String">{"DisplayText": "SimulationResultsStlZip", "DataConnections": [], "TransferDataObject": $$fae9dfcc-7d39-49d2-ae8c-b05c7536467d, "VersionNumber": 1, "TransferFile": None}</member-data>
      </Object>
      <Object Name="/Results 17/TopologyOptimizationResultsCDB:TopologyOptimizationResultsCDB" Version="1.0">
        <class-type valType="String">TopologyOptimizationResultsCDB</class-type>
        <object-name valType="String">TopologyOptimizationResultsCDB</object-name>
        <member-data valType="String">{"DisplayText": "TopologyOptimizationResultsCDB", "DataConnections": [], "TransferDataObject": $$5d07a4f1-3941-4504-8b10-08da9995806e, "VersionNumber": 1, "Dsid": 0, "TransferFiles": {}, "ResultFileNames": None}</member-data>
      </Object>
      <Object Name="/Results 17/ExternalModelOutputProvider:ExternalModelOutputProvider" Version="1.0">
        <class-type valType="String">ExternalModelOutputProvider</class-type>
        <object-name valType="String">ExternalModelOutputProvider</object-name>
        <member-data valType="String">{"DisplayText": "ExternalModelOutputProvider", "DataConnections": [], "TransferDataObject": None, "SignalModifiedDuringAcquire": True}</member-data>
      </Object>
      <Object Name="/Results 17/ExternalModelOutput:ExternalModelOutput" Version="1.0">
        <class-type valType="String">ExternalModelOutput</class-type>
        <object-name valType="String">ExternalModelOutput</object-name>
        <member-data valType="String">{"DisplayText": "ExternalModelOutput", "TransferFile": None, "InputFiles": [], "InputAssemblyFiles": []}</member-data>
        <custom-data>
          <CurrentVersion valType="String">1</CurrentVersion>
          <value-keys valType="String">{"CurrentVersion": System.Int32}</value-keys>
        </custom-data>
      </Object>
      <Object Name="/Results 17/SimulationImportOptionsForResult:SimulationImportOptionsForResult" Version="1.0">
        <class-type valType="String">SimulationImportOptionsForResult</class-type>
        <object-name valType="String">SimulationImportOptionsForResult</object-name>
        <member-data valType="String">{"DisplayText": "SimulationImportOptionsForResult", "CurrentVersion": 1, "LengthUnit": "m", "NumberOfCopies": 0, "RenumberMeshElementsAutomatically": True, "RigidTransform": {"TransformOriginal": False, "OriginX": "0 [m]", "OriginY": "0 [m]", "OriginZ": "0 [m]", "ThetaXY": "0 [radian]", "ThetaYZ": "0 [radian]", "ThetaZX": "0 [radian]"}, "Source": "Mechanical"}</member-data>
      </Object>
      <Object Name="/Results 17/StaticOptionsForCdb:StaticOptionsForCdb" Version="1.0">
        <class-type valType="String">StaticOptionsForCdb</class-type>
        <object-name valType="String">StaticOptionsForCdb</object-name>
        <member-data valType="String">{"DisplayText": "StaticOptionsForCdb", "CurrentVersion": 1, "Time": 0, "ScaleFactor": 1}</member-data>
      </Object>
      <Object Name="/Results 17/SimulationResults:ResultsObject for Structural|Static|ANSYS" Version="1.0">
        <class-type valType="String">Ansys.Simulation.Core.DataModel.DynamicResultsObject, Ans.Simulation.Core</class-type>
        <type-spec valType="String">{"SpecType": "Ansys.Core.DataModel.DataEntitySpec, Ans.Core", "Access": "UserWritable", "CanUndoPropertyChanges": True, "Exposure": "System", "IsOptional": False, "IsPersistent": True, "IsReadOnly": False, "Usage": "Input", "IsDesignPointInvariant": False, "IsParameterizable": False, "ReuseJournalVariables": False, "JournalVariableName": "simulationResults", "Methods": {}, "Version": 1, "Members": {"DisplayText": {"SpecType": "Ansys.Core.DataSpecs.StringSpec, Ans.Core", "Access": "UserWritable", "CanUndoPropertyChanges": True, "Exposure": "AnyUser", "IsOptional": False, "IsPersistent": True, "IsReadOnly": False, "Label": "Display Text", "Usage": "Extrinsic", "IsDesignPointInvariant": False, "IsParameterizable": False, "ReuseJournalVariables": True}, "AnswerSetId": {"SpecType": "Ansys.Core.DataSpecs.IntegerSpec`1[[System.Int32, mscorlib]], Ans.Core", "Access": "UserWritable", "CanUndoPropertyChanges": True, "Default": -1, "Exposure": "AnyUser", "IsOptional": False, "IsPersistent": True, "IsReadOnly": False, "Usage": "Input", "IsDesignPointInvariant": False, "IsParameterizable": False, "ReuseJournalVariables": False, "UndefinedValue": 2147483647}}, "DataTypeHierarchy": "SimulationResults,DataEntity"}</type-spec>
        <object-name valType="String">ResultsObject for Structural|Static|ANSYS</object-name>
        <member-data valType="String">{"DisplayText": "ResultsObject for Structural|Static|ANSYS", "AnswerSetId": 39}</member-data>
        <custom-data>
          <FindAnswersState valType="String">6</FindAnswersState>
          <AttentionRequired valType="String">False</AttentionRequired>
          <ParameterValueModified valType="String">False</ParameterValueModified>
          <value-keys valType="String">{"FindAnswersState": System.Int32, "AttentionRequired": System.Boolean, "ParameterValueModified": System.Boolean}</value-keys>
        </custom-data>
      </Object>
    </Container>
  </Containers>
</Storage>
