# Supplementary material for: Design and Performance Evaluation of Biomimetic Suction Cups Inspired by the Abalone Muscular Foot
Source: Biomimetics (Basel). 2026 Feb 5;11(2):118. doi: 10.3390/biomimetics11020118 (PMC12938121; doi:10.3390/biomimetics11020118)
Supplement: Supplementary file 1 [file biomimetics-11-00118-s001.zip › Supplementary Materials/FEA_files/dp0/global/MECH/SYS-54.engd]

<?xml version="1.0" encoding="UTF-8"?>
<EngineeringData version="20.2.0.228" versiondate="2020/5/29 15:20:00">
  <Notes>
  </Notes>
  <Materials>
    <MatML_Doc>
      <Material DefaultSolidMaterial="True">
        <BulkDetails>
          <Name>Structural Steel</Name>
          <Description>Fatigue Data at zero mean stress comes from 1998 ASME BPV Code, Section 8, Div 2, Table 5-110.1</Description>
          <Class>
            <Name>Alloy</Name>
          </Class>
          <PropertyData property="pr0">
            <Data format="string">-</Data>
            <Qualifier name="Localized Name">Color</Qualifier>
            <ParameterValue parameter="pa0" format="float">
              <Data>132</Data>
              <Qualifier name="Variable Type">Dependent</Qualifier>
              <Qualifier name="Localized Name">Red</Qualifier>
            </ParameterValue>
            <ParameterValue parameter="pa1" format="float">
              <Data>139</Data>
              <Qualifier name="Variable Type">Dependent</Qualifier>
              <Qualifier name="Localized Name">Green</Qualifier>
            </ParameterValue>
            <ParameterValue parameter="pa2" format="float">
              <Data>179</Data>
              <Qualifier name="Variable Type">Dependent</Qualifier>
              <Qualifier name="Localized Name">Blue</Qualifier>
            </ParameterValue>
            <ParameterValue parameter="pa3" format="string">
              <Data>Appearance</Data>
            </ParameterValue>
          </PropertyData>
          <PropertyData property="pr1">
            <Data format="string">-</Data>
            <Qualifier name="Localized Name">Compressive Ultimate Strength</Qualifier>
            <ParameterValue parameter="pa4" format="float">
              <Data>0</Data>
              <Qualifier name="Variable Type">Dependent</Qualifier>
              <Qualifier name="Localized Name">Compressive Ultimate Strength</Qualifier>
            </ParameterValue>
          </PropertyData>
          <PropertyData property="pr2">
            <Data format="string">-</Data>
            <Qualifier name="Localized Name">Compressive Yield Strength</Qualifier>
            <ParameterValue parameter="pa5" format="float">
              <Data>250000000</Data>
              <Qualifier name="Variable Type">Dependent</Qualifier>
              <Qualifier name="Localized Name">Compressive Yield Strength</Qualifier>
            </ParameterValue>
          </PropertyData>
          <PropertyData property="pr3">
            <Data format="string">-</Data>
            <Qualifier name="Field Variable Compatible">Temperature</Qualifier>
            <Qualifier name="Localized Name">Density</Qualifier>
            <ParameterValue parameter="pa6" format="string">
              <Data>Interpolation Options</Data>
              <Qualifier name="AlgorithmType">Linear Multivariate</Qualifier>
              <Qualifier name="Normalized">True</Qualifier>
              <Qualifier name="Cached">True</Qualifier>
              <Qualifier name="Localized Name">Interpolation Options</Qualifier>
            </ParameterValue>
            <ParameterValue parameter="pa7" format="float">
              <Data>7850</Data>
              <Qualifier name="Variable Type">Dependent</Qualifier>
              <Qualifier name="Localized Name">Density</Qualifier>
            </ParameterValue>
            <ParameterValue parameter="pa8" format="float">
              <Data>7.88860905221012e-31</Data>
              <Qualifier name="Variable Type">Independent</Qualifier>
              <Qualifier name="Localized Name">Temperature</Qualifier>
              <Qualifier name="Field Variable">Temperature</Qualifier>
              <Qualifier name="Default Data">22</Qualifier>
              <Qualifier name="Upper Limit">31.5</Qualifier>
              <Qualifier name="Lower Limit">10.5</Qualifier>
            </ParameterValue>
          </PropertyData>
          <PropertyData property="pr4">
            <Data format="string">-</Data>
            <Qualifier name="Localized Name">Tensile Yield Strength</Qualifier>
            <ParameterValue parameter="pa9" format="float">
              <Data>250000000</Data>
              <Qualifier name="Variable Type">Dependent</Qualifier>
              <Qualifier name="Localized Name">Tensile Yield Strength</Qualifier>
            </ParameterValue>
          </PropertyData>
          <PropertyData property="pr5">
            <Data format="string">-</Data>
            <Qualifier name="Localized Name">Tensile Ultimate Strength</Qualifier>
            <ParameterValue parameter="pa10" format="float">
              <Data>460000000</Data>
              <Qualifier name="Variable Type">Dependent</Qualifier>
              <Qualifier name="Localized Name">Tensile Ultimate Strength</Qualifier>
            </ParameterValue>
          </PropertyData>
          <PropertyData property="pr6">
            <Data format="string">-</Data>
            <Qualifier name="Definition">Secant</Qualifier>
            <Qualifier name="Behavior">Isotropic</Qualifier>
            <Qualifier name="Field Variable Compatible">Temperature</Qualifier>
            <Qualifier name="Localized Name">Isotropic Secant Coefficient of Thermal Expansion</Qualifier>
            <ParameterValue parameter="pa6" format="string">
              <Data>Interpolation Options</Data>
              <Qualifier name="AlgorithmType">Linear Multivariate</Qualifier>
              <Qualifier name="Normalized">True</Qualifier>
              <Qualifier name="Cached">True</Qualifier>
              <Qualifier name="Localized Name">Interpolation Options</Qualifier>
            </ParameterValue>
            <ParameterValue parameter="pa11" format="float">
              <Data>1.2e-05</Data>
              <Qualifier name="Variable Type">Dependent</Qualifier>
              <Qualifier name="Localized Name">Coefficient of Thermal Expansion</Qualifier>
            </ParameterValue>
            <ParameterValue parameter="pa8" format="float">
              <Data>7.88860905221012e-31</Data>
              <Qualifier name="Variable Type">Independent</Qualifier>
              <Qualifier name="Localized Name">Temperature</Qualifier>
              <Qualifier name="Field Variable">Temperature</Qualifier>
              <Qualifier name="Default Data">22</Qualifier>
              <Qualifier name="Upper Limit">31.5</Qualifier>
              <Qualifier name="Lower Limit">10.5</Qualifier>
            </ParameterValue>
          </PropertyData>
          <PropertyData property="pr7">
            <Data format="string">-</Data>
            <Qualifier name="Definition">Secant</Qualifier>
            <Qualifier name="Behavior">Isotropic</Qualifier>
            <Qualifier name="Localized Name">Isotropic Zero-Thermal-Strain Reference Temperature Secant</Qualifier>
            <ParameterValue parameter="pa12" format="float">
              <Data>22</Data>
              <Qualifier name="Variable Type">Dependent</Qualifier>
              <Qualifier name="Localized Name">Zero-Thermal-Strain Reference Temperature</Qualifier>
            </ParameterValue>
            <ParameterValue parameter="pa3" format="string">
              <Data>Coefficient of Thermal Expansion</Data>
            </ParameterValue>
          </PropertyData>
          <PropertyData property="pr8">
            <Data format="string">-</Data>
            <Qualifier name="Definition">Constant Pressure</Qualifier>
            <Qualifier name="Field Variable Compatible">Temperature</Qualifier>
            <Qualifier name="Symbol">Cᵨ</Qualifier>
            <Qualifier name="Localized Name">Specific Heat Constant Pressure</Qualifier>
            <ParameterValue parameter="pa6" format="string">
              <Data>Interpolation Options</Data>
              <Qualifier name="AlgorithmType">Linear Multivariate</Qualifier>
              <Qualifier name="Normalized">True</Qualifier>
              <Qualifier name="Cached">True</Qualifier>
              <Qualifier name="Localized Name">Interpolation Options</Qualifier>
            </ParameterValue>
            <ParameterValue parameter="pa13" format="float">
              <Data>434</Data>
              <Qualifier name="Variable Type">Dependent</Qualifier>
              <Qualifier name="Localized Name">Specific Heat</Qualifier>
            </ParameterValue>
            <ParameterValue parameter="pa8" format="float">
              <Data>7.88860905221012e-31</Data>
              <Qualifier name="Variable Type">Independent</Qualifier>
              <Qualifier name="Localized Name">Temperature</Qualifier>
              <Qualifier name="Field Variable">Temperature</Qualifier>
              <Qualifier name="Default Data">22</Qualifier>
              <Qualifier name="Upper Limit">31.5</Qualifier>
              <Qualifier name="Lower Limit">10.5</Qualifier>
            </ParameterValue>
          </PropertyData>
          <PropertyData property="pr9">
            <Data format="string">-</Data>
            <Qualifier name="Behavior">Isotropic</Qualifier>
            <Qualifier name="Field Variable Compatible">Temperature</Qualifier>
            <Qualifier name="Localized Name">Isotropic Thermal Conductivity</Qualifier>
            <ParameterValue parameter="pa6" format="string">
              <Data>Interpolation Options</Data>
              <Qualifier name="AlgorithmType">Linear Multivariate</Qualifier>
              <Qualifier name="Normalized">True</Qualifier>
              <Qualifier name="Cached">True</Qualifier>
              <Qualifier name="Localized Name">Interpolation Options</Qualifier>
            </ParameterValue>
            <ParameterValue parameter="pa14" format="float">
              <Data>60.5</Data>
              <Qualifier name="Variable Type">Dependent</Qualifier>
              <Qualifier name="Localized Name">Thermal Conductivity</Qualifier>
            </ParameterValue>
            <ParameterValue parameter="pa8" format="float">
              <Data>21</Data>
              <Qualifier name="Variable Type">Independent</Qualifier>
              <Qualifier name="Localized Name">Temperature</Qualifier>
              <Qualifier name="Field Variable">Temperature</Qualifier>
              <Qualifier name="Default Data">22</Qualifier>
              <Qualifier name="Upper Limit">31.5</Qualifier>
              <Qualifier name="Lower Limit">10.5</Qualifier>
            </ParameterValue>
          </PropertyData>
          <PropertyData property="pr11">
            <Data format="string">-</Data>
            <Qualifier name="Interpolation">Log-Log</Qualifier>
            <Qualifier name="Field Variable Compatible">Mean Stress</Qualifier>
            <Qualifier name="Localized Name">S-N Curve</Qualifier>
            <ParameterValue parameter="pa17" format="float">
              <Data>3999000000,2827000000,1896000000,1413000000,1069000000,441000000,262000000,214000000,138000000,114000000,86200000</Data>
              <Qualifier name="Variable Type">Dependent,Dependent,Dependent,Dependent,Dependent,Dependent,Dependent,Dependent,Dependent,Dependent,Dependent</Qualifier>
              <Qualifier name="Localized Name">Alternating Stress</Qualifier>
            </ParameterValue>
            <ParameterValue parameter="pa19" format="float">
              <Data>10,20,50,100,200,2000,10000,20000,100000,200000,1000000</Data>
              <Qualifier name="Variable Type">Independent,Independent,Independent,Independent,Independent,Independent,Independent,Independent,Independent,Independent,Independent</Qualifier>
              <Qualifier name="Localized Name">Cycles</Qualifier>
            </ParameterValue>
            <ParameterValue parameter="pa20" format="float">
              <Data>0,0,0,0,0,0,0,0,0,0,0</Data>
              <Qualifier name="Variable Type">Independent,Independent,Independent,Independent,Independent,Independent,Independent,Independent,Independent,Independent,Independent</Qualifier>
              <Qualifier name="Localized Name">Mean Stress</Qualifier>
              <Qualifier name="Field Variable">Mean Stress</Qualifier>
              <Qualifier name="Default Data">0</Qualifier>
              <Qualifier name="Upper Limit">0.5</Qualifier>
              <Qualifier name="Lower Limit">-0.5</Qualifier>
            </ParameterValue>
          </PropertyData>
          <PropertyData property="pr12">
            <Data format="string">-</Data>
            <Qualifier name="Display Curve Type">Strain-Life</Qualifier>
            <Qualifier name="Localized Name">Strain-Life Parameters</Qualifier>
            <ParameterValue parameter="pa24" format="float">
              <Data>920000000</Data>
              <Qualifier name="Variable Type">Dependent</Qualifier>
              <Qualifier name="Localized Name">Strength Coefficient</Qualifier>
            </ParameterValue>
            <ParameterValue parameter="pa25" format="float">
              <Data>-0.106</Data>
              <Qualifier name="Variable Type">Dependent</Qualifier>
              <Qualifier name="Localized Name">Strength Exponent</Qualifier>
            </ParameterValue>
            <ParameterValue parameter="pa26" format="float">
              <Data>0.213</Data>
              <Qualifier name="Variable Type">Dependent</Qualifier>
              <Qualifier name="Localized Name">Ductility Coefficient</Qualifier>
            </ParameterValue>
            <ParameterValue parameter="pa27" format="float">
              <Data>-0.47</Data>
              <Qualifier name="Variable Type">Dependent</Qualifier>
              <Qualifier name="Localized Name">Ductility Exponent</Qualifier>
            </ParameterValue>
            <ParameterValue parameter="pa28" format="float">
              <Data>1000000000</Data>
              <Qualifier name="Variable Type">Dependent</Qualifier>
              <Qualifier name="Localized Name">Cyclic Strength Coefficient</Qualifier>
            </ParameterValue>
            <ParameterValue parameter="pa29" format="float">
              <Data>0.2</Data>
              <Qualifier name="Variable Type">Dependent</Qualifier>
              <Qualifier name="Localized Name">Cyclic Strain Hardening Exponent</Qualifier>
            </ParameterValue>
          </PropertyData>
          <PropertyData property="pr13">
            <Data format="string">-</Data>
            <Qualifier name="Behavior">Isotropic</Qualifier>
            <Qualifier name="Localized Name">Isotropic Resistivity</Qualifier>
            <ParameterValue parameter="pa30" format="float">
              <Data>1.7e-07</Data>
              <Qualifier name="Variable Type">Dependent</Qualifier>
              <Qualifier name="Localized Name">Resistivity</Qualifier>
            </ParameterValue>
            <ParameterValue parameter="pa8" format="float">
              <Data>7.88860905221012e-31</Data>
              <Qualifier name="Variable Type">Independent</Qualifier>
              <Qualifier name="Localized Name">Temperature</Qualifier>
            </ParameterValue>
          </PropertyData>
          <PropertyData property="pr14">
            <Data format="string">-</Data>
            <Qualifier name="Behavior">Isotropic</Qualifier>
            <Qualifier name="Derive from">Young's Modulus and Poisson's Ratio</Qualifier>
            <Qualifier name="Field Variable Compatible">Temperature</Qualifier>
            <Qualifier name="Localized Name">Isotropic Elasticity</Qualifier>
            <ParameterValue parameter="pa6" format="string">
              <Data>Interpolation Options</Data>
              <Qualifier name="AlgorithmType">Linear Multivariate</Qualifier>
              <Qualifier name="Normalized">True</Qualifier>
              <Qualifier name="Cached">True</Qualifier>
              <Qualifier name="Localized Name">Interpolation Options</Qualifier>
            </ParameterValue>
            <ParameterValue parameter="pa31" format="float">
              <Data>200000000000</Data>
              <Qualifier name="Variable Type">Dependent</Qualifier>
              <Qualifier name="Localized Name">Young's Modulus</Qualifier>
            </ParameterValue>
            <ParameterValue parameter="pa32" format="float">
              <Data>0.3</Data>
              <Qualifier name="Variable Type">Dependent</Qualifier>
              <Qualifier name="Localized Name">Poisson's Ratio</Qualifier>
            </ParameterValue>
            <ParameterValue parameter="pa33" format="float">
              <Data>166666666666.667</Data>
              <Qualifier name="Variable Type">Dependent</Qualifier>
              <Qualifier name="Localized Name">Bulk Modulus</Qualifier>
            </ParameterValue>
            <ParameterValue parameter="pa34" format="float">
              <Data>76923076923.0769</Data>
              <Qualifier name="Variable Type">Dependent</Qualifier>
              <Qualifier name="Localized Name">Shear Modulus</Qualifier>
            </ParameterValue>
            <ParameterValue parameter="pa8" format="float">
              <Data>7.88860905221012e-31</Data>
              <Qualifier name="Variable Type">Independent</Qualifier>
              <Qualifier name="Localized Name">Temperature</Qualifier>
              <Qualifier name="Field Variable">Temperature</Qualifier>
              <Qualifier name="Default Data">22</Qualifier>
              <Qualifier name="Upper Limit">31.5</Qualifier>
              <Qualifier name="Lower Limit">10.5</Qualifier>
            </ParameterValue>
          </PropertyData>
          <PropertyData property="pr15">
            <Data format="string">-</Data>
            <Qualifier name="Behavior">Isotropic</Qualifier>
            <Qualifier name="Localized Name">Isotropic Relative Permeability</Qualifier>
            <ParameterValue parameter="pa35" format="float">
              <Data>10000</Data>
              <Qualifier name="Variable Type">Dependent</Qualifier>
              <Qualifier name="Localized Name">Relative Permeability</Qualifier>
            </ParameterValue>
          </PropertyData>
          <PropertyData property="pr16">
            <Data format="string">-</Data>
            <Qualifier name="guid">8880c26c-657b-40f1-80dc-1164672aeb60</Qualifier>
            <Qualifier name="Localized Name">Material Unique Id</Qualifier>
            <Qualifier name="Display">False</Qualifier>
          </PropertyData>
          <PropertyData property="pr17">
            <Data format="string">-</Data>
            <Qualifier name="Temperature">Temperature:TEMP</Qualifier>
            <Qualifier name="Mean Stress">Mean Stress:</Qualifier>
            <Qualifier name="Localized Name">Field Variable</Qualifier>
          </PropertyData>
        </BulkDetails>
      </Material>
      <Material>
        <BulkDetails>
          <Name>silica</Name>
          <PropertyData property="pr0">
            <Data format="string">-</Data>
            <Qualifier name="Localized Name">Color</Qualifier>
            <ParameterValue parameter="pa0" format="float">
              <Data>181</Data>
              <Qualifier name="Variable Type">Dependent</Qualifier>
              <Qualifier name="Localized Name">Red</Qualifier>
            </ParameterValue>
            <ParameterValue parameter="pa1" format="float">
              <Data>168</Data>
              <Qualifier name="Variable Type">Dependent</Qualifier>
              <Qualifier name="Localized Name">Green</Qualifier>
            </ParameterValue>
            <ParameterValue parameter="pa2" format="float">
              <Data>168</Data>
              <Qualifier name="Variable Type">Dependent</Qualifier>
              <Qualifier name="Localized Name">Blue</Qualifier>
            </ParameterValue>
            <ParameterValue parameter="pa3" format="string">
              <Data>Appearance</Data>
            </ParameterValue>
          </PropertyData>
          <PropertyData property="pr10">
            <Data format="string">-</Data>
            <Qualifier name="Definition">3rd Order</Qualifier>
            <Qualifier name="Localized Name">Yeoh 3rd Order</Qualifier>
            <ParameterValue parameter="pa15" format="float">
              <Data>99161</Data>
              <Qualifier name="Variable Type">Dependent</Qualifier>
              <Qualifier name="Localized Name">Material Constant C10</Qualifier>
            </ParameterValue>
            <ParameterValue parameter="pa16" format="float">
              <Data>1604</Data>
              <Qualifier name="Variable Type">Dependent</Qualifier>
              <Qualifier name="Localized Name">Material Constant C20</Qualifier>
            </ParameterValue>
            <ParameterValue parameter="pa18" format="float">
              <Data>1065</Data>
              <Qualifier name="Variable Type">Dependent</Qualifier>
              <Qualifier name="Localized Name">Material Constant C30</Qualifier>
            </ParameterValue>
            <ParameterValue parameter="pa21" format="float">
              <Data>0</Data>
              <Qualifier name="Variable Type">Dependent</Qualifier>
              <Qualifier name="Localized Name">Incompressibility Parameter D1</Qualifier>
            </ParameterValue>
            <ParameterValue parameter="pa22" format="float">
              <Data>0</Data>
              <Qualifier name="Variable Type">Dependent</Qualifier>
              <Qualifier name="Localized Name">Incompressibility Parameter D2</Qualifier>
            </ParameterValue>
            <ParameterValue parameter="pa23" format="float">
              <Data>0</Data>
              <Qualifier name="Variable Type">Dependent</Qualifier>
              <Qualifier name="Localized Name">Incompressibility Parameter D3</Qualifier>
            </ParameterValue>
            <ParameterValue parameter="pa8" format="float">
              <Data>7.88860905221012e-31</Data>
              <Qualifier name="Variable Type">Independent</Qualifier>
              <Qualifier name="Localized Name">Temperature</Qualifier>
            </ParameterValue>
          </PropertyData>
        </BulkDetails>
      </Material>
      <Material>
        <BulkDetails>
          <Name>glass</Name>
          <PropertyData property="pr0">
            <Data format="string">-</Data>
            <Qualifier name="Localized Name">Color</Qualifier>
            <ParameterValue parameter="pa0" format="float">
              <Data>130</Data>
              <Qualifier name="Variable Type">Dependent</Qualifier>
              <Qualifier name="Localized Name">Red</Qualifier>
            </ParameterValue>
            <ParameterValue parameter="pa1" format="float">
              <Data>177</Data>
              <Qualifier name="Variable Type">Dependent</Qualifier>
              <Qualifier name="Localized Name">Green</Qualifier>
            </ParameterValue>
            <ParameterValue parameter="pa2" format="float">
              <Data>176</Data>
              <Qualifier name="Variable Type">Dependent</Qualifier>
              <Qualifier name="Localized Name">Blue</Qualifier>
            </ParameterValue>
            <ParameterValue parameter="pa3" format="string">
              <Data>Appearance</Data>
            </ParameterValue>
          </PropertyData>
          <PropertyData property="pr3">
            <Data format="string">-</Data>
            <Qualifier name="Field Variable Compatible">Temperature</Qualifier>
            <Qualifier name="Localized Name">Density</Qualifier>
            <ParameterValue parameter="pa6" format="string">
              <Data>Interpolation Options</Data>
              <Qualifier name="AlgorithmType">Linear Multivariate</Qualifier>
              <Qualifier name="Normalized">True</Qualifier>
              <Qualifier name="Cached">True</Qualifier>
              <Qualifier name="Localized Name">Interpolation Options</Qualifier>
            </ParameterValue>
            <ParameterValue parameter="pa7" format="float">
              <Data>2460</Data>
              <Qualifier name="Variable Type">Dependent</Qualifier>
              <Qualifier name="Localized Name">Density</Qualifier>
            </ParameterValue>
            <ParameterValue parameter="pa8" format="float">
              <Data>7.88860905221012e-31</Data>
              <Qualifier name="Variable Type">Independent</Qualifier>
              <Qualifier name="Localized Name">Temperature</Qualifier>
              <Qualifier name="Field Variable">Temperature</Qualifier>
              <Qualifier name="Default Data">22</Qualifier>
              <Qualifier name="Upper Limit">Program Controlled</Qualifier>
              <Qualifier name="Lower Limit">Program Controlled</Qualifier>
            </ParameterValue>
          </PropertyData>
          <PropertyData property="pr18">
            <Data format="string">-</Data>
            <Qualifier name="Definition">2 Parameter</Qualifier>
            <Qualifier name="Localized Name">Mooney-Rivlin 2 Parameter</Qualifier>
            <ParameterValue parameter="pa36" format="float">
              <Data>1380000</Data>
              <Qualifier name="Variable Type">Dependent</Qualifier>
              <Qualifier name="Localized Name">Material Constant C10</Qualifier>
            </ParameterValue>
            <ParameterValue parameter="pa37" format="float">
              <Data>345000</Data>
              <Qualifier name="Variable Type">Dependent</Qualifier>
              <Qualifier name="Localized Name">Material Constant C01</Qualifier>
            </ParameterValue>
            <ParameterValue parameter="pa38" format="float">
              <Data>1e-08</Data>
              <Qualifier name="Variable Type">Dependent</Qualifier>
              <Qualifier name="Localized Name">Incompressibility Parameter D1</Qualifier>
            </ParameterValue>
            <ParameterValue parameter="pa8" format="float">
              <Data>7.88860905221012e-31</Data>
              <Qualifier name="Variable Type">Independent</Qualifier>
              <Qualifier name="Localized Name">Temperature</Qualifier>
            </ParameterValue>
          </PropertyData>
        </BulkDetails>
      </Material>
      <Metadata>
        <ParameterDetails id="pa0">
          <Name>Red</Name>
          <Unitless />
        </ParameterDetails>
        <ParameterDetails id="pa1">
          <Name>Green</Name>
          <Unitless />
        </ParameterDetails>
        <ParameterDetails id="pa2">
          <Name>Blue</Name>
          <Unitless />
        </ParameterDetails>
        <ParameterDetails id="pa3">
          <Name>Material Property</Name>
          <Unitless />
        </ParameterDetails>
        <ParameterDetails id="pa4">
          <Name>Compressive Ultimate Strength</Name>
          <Units name="Stress">
            <Unit>
              <Name>Pa</Name>
            </Unit>
          </Units>
        </ParameterDetails>
        <ParameterDetails id="pa5">
          <Name>Compressive Yield Strength</Name>
          <Units name="Stress">
            <Unit>
              <Name>Pa</Name>
            </Unit>
          </Units>
        </ParameterDetails>
        <ParameterDetails id="pa6">
          <Name>Options Variable</Name>
          <Unitless />
        </ParameterDetails>
        <ParameterDetails id="pa7">
          <Name>Density</Name>
          <Units name="Density">
            <Unit>
              <Name>kg</Name>
            </Unit>
            <Unit power="-3">
              <Name>m</Name>
            </Unit>
          </Units>
        </ParameterDetails>
        <ParameterDetails id="pa8">
          <Name>Temperature</Name>
          <Units name="Temperature">
            <Unit>
              <Name>C</Name>
            </Unit>
          </Units>
        </ParameterDetails>
        <ParameterDetails id="pa9">
          <Name>Tensile Yield Strength</Name>
          <Units name="Stress">
            <Unit>
              <Name>Pa</Name>
            </Unit>
          </Units>
        </ParameterDetails>
        <ParameterDetails id="pa10">
          <Name>Tensile Ultimate Strength</Name>
          <Units name="Stress">
            <Unit>
              <Name>Pa</Name>
            </Unit>
          </Units>
        </ParameterDetails>
        <ParameterDetails id="pa11">
          <Name>Coefficient of Thermal Expansion</Name>
          <Units name="InvTemp1">
            <Unit power="-1">
              <Name>C</Name>
            </Unit>
          </Units>
        </ParameterDetails>
        <ParameterDetails id="pa12">
          <Name>Zero-Thermal-Strain Reference Temperature</Name>
          <Units name="Temperature">
            <Unit>
              <Name>C</Name>
            </Unit>
          </Units>
        </ParameterDetails>
        <ParameterDetails id="pa13">
          <Name>Specific Heat</Name>
          <Units name="Specific Heat Capacity">
            <Unit>
              <Name>J</Name>
            </Unit>
            <Unit power="-1">
              <Name>kg</Name>
            </Unit>
            <Unit power="-1">
              <Name>C</Name>
            </Unit>
          </Units>
        </ParameterDetails>
        <ParameterDetails id="pa14">
          <Name>Thermal Conductivity</Name>
          <Units name="Thermal Conductivity">
            <Unit>
              <Name>W</Name>
            </Unit>
            <Unit power="-1">
              <Name>m</Name>
            </Unit>
            <Unit power="-1">
              <Name>C</Name>
            </Unit>
          </Units>
        </ParameterDetails>
        <ParameterDetails id="pa17">
          <Name>Alternating Stress</Name>
          <Units name="Stress">
            <Unit>
              <Name>Pa</Name>
            </Unit>
          </Units>
        </ParameterDetails>
        <ParameterDetails id="pa19">
          <Name>Cycles</Name>
          <Unitless />
        </ParameterDetails>
        <ParameterDetails id="pa20">
          <Name>Mean Stress</Name>
          <Units name="Stress">
            <Unit>
              <Name>Pa</Name>
            </Unit>
          </Units>
        </ParameterDetails>
        <ParameterDetails id="pa24">
          <Name>Strength Coefficient</Name>
          <Units name="Stress">
            <Unit>
              <Name>Pa</Name>
            </Unit>
          </Units>
        </ParameterDetails>
        <ParameterDetails id="pa25">
          <Name>Strength Exponent</Name>
          <Unitless />
        </ParameterDetails>
        <ParameterDetails id="pa26">
          <Name>Ductility Coefficient</Name>
          <Unitless />
        </ParameterDetails>
        <ParameterDetails id="pa27">
          <Name>Ductility Exponent</Name>
          <Unitless />
        </ParameterDetails>
        <ParameterDetails id="pa28">
          <Name>Cyclic Strength Coefficient</Name>
          <Units name="Stress">
            <Unit>
              <Name>Pa</Name>
            </Unit>
          </Units>
        </ParameterDetails>
        <ParameterDetails id="pa29">
          <Name>Cyclic Strain Hardening Exponent</Name>
          <Unitless />
        </ParameterDetails>
        <ParameterDetails id="pa30">
          <Name>Resistivity</Name>
          <Units name="Electrical Resistivity">
            <Unit>
              <Name>kg</Name>
            </Unit>
            <Unit power="3">
              <Name>m</Name>
            </Unit>
            <Unit power="-2">
              <Name>A</Name>
            </Unit>
            <Unit power="-3">
              <Name>s</Name>
            </Unit>
          </Units>
        </ParameterDetails>
        <ParameterDetails id="pa31">
          <Name>Young's Modulus</Name>
          <Units name="Stress">
            <Unit>
              <Name>Pa</Name>
            </Unit>
          </Units>
        </ParameterDetails>
        <ParameterDetails id="pa32">
          <Name>Poisson's Ratio</Name>
          <Unitless />
        </ParameterDetails>
        <ParameterDetails id="pa33">
          <Name>Bulk Modulus</Name>
          <Units name="Stress">
            <Unit>
              <Name>Pa</Name>
            </Unit>
          </Units>
        </ParameterDetails>
        <ParameterDetails id="pa34">
          <Name>Shear Modulus</Name>
          <Units name="Stress">
            <Unit>
              <Name>Pa</Name>
            </Unit>
          </Units>
        </ParameterDetails>
        <ParameterDetails id="pa35">
          <Name>Relative Permeability</Name>
          <Unitless />
        </ParameterDetails>
        <ParameterDetails id="pa15">
          <Name>Material Constant C10</Name>
          <Units name="Stress">
            <Unit>
              <Name>Pa</Name>
            </Unit>
          </Units>
        </ParameterDetails>
        <ParameterDetails id="pa16">
          <Name>Material Constant C20</Name>
          <Units name="Stress">
            <Unit>
              <Name>Pa</Name>
            </Unit>
          </Units>
        </ParameterDetails>
        <ParameterDetails id="pa18">
          <Name>Material Constant C30</Name>
          <Units name="Stress">
            <Unit>
              <Name>Pa</Name>
            </Unit>
          </Units>
        </ParameterDetails>
        <ParameterDetails id="pa21">
          <Name>Incompressibility Parameter D1</Name>
          <Units name="Compressibility">
            <Unit power="-1">
              <Name>Pa</Name>
            </Unit>
          </Units>
        </ParameterDetails>
        <ParameterDetails id="pa22">
          <Name>Incompressibility Parameter D2</Name>
          <Units name="Compressibility">
            <Unit power="-1">
              <Name>Pa</Name>
            </Unit>
          </Units>
        </ParameterDetails>
        <ParameterDetails id="pa23">
          <Name>Incompressibility Parameter D3</Name>
          <Units name="Compressibility">
            <Unit power="-1">
              <Name>Pa</Name>
            </Unit>
          </Units>
        </ParameterDetails>
        <ParameterDetails id="pa36">
          <Name>Material Constant C10</Name>
          <Units name="Stress">
            <Unit>
              <Name>Pa</Name>
            </Unit>
          </Units>
        </ParameterDetails>
        <ParameterDetails id="pa37">
          <Name>Material Constant C01</Name>
          <Units name="Stress">
            <Unit>
              <Name>Pa</Name>
            </Unit>
          </Units>
        </ParameterDetails>
        <ParameterDetails id="pa38">
          <Name>Incompressibility Parameter D1</Name>
          <Units name="Compressibility">
            <Unit power="-1">
              <Name>Pa</Name>
            </Unit>
          </Units>
        </ParameterDetails>
        <PropertyDetails id="pr0">
          <Unitless />
          <Name>Color</Name>
        </PropertyDetails>
        <PropertyDetails id="pr1">
          <Unitless />
          <Name>Compressive Ultimate Strength</Name>
        </PropertyDetails>
        <PropertyDetails id="pr2">
          <Unitless />
          <Name>Compressive Yield Strength</Name>
        </PropertyDetails>
        <PropertyDetails id="pr3">
          <Unitless />
          <Name>Density</Name>
        </PropertyDetails>
        <PropertyDetails id="pr4">
          <Unitless />
          <Name>Tensile Yield Strength</Name>
        </PropertyDetails>
        <PropertyDetails id="pr5">
          <Unitless />
          <Name>Tensile Ultimate Strength</Name>
        </PropertyDetails>
        <PropertyDetails id="pr6">
          <Unitless />
          <Name>Coefficient of Thermal Expansion</Name>
        </PropertyDetails>
        <PropertyDetails id="pr7">
          <Unitless />
          <Name>Zero-Thermal-Strain Reference Temperature</Name>
        </PropertyDetails>
        <PropertyDetails id="pr8">
          <Unitless />
          <Name>Specific Heat</Name>
        </PropertyDetails>
        <PropertyDetails id="pr9">
          <Unitless />
          <Name>Thermal Conductivity</Name>
        </PropertyDetails>
        <PropertyDetails id="pr10">
          <Unitless />
          <Name>Yeoh</Name>
        </PropertyDetails>
        <PropertyDetails id="pr11">
          <Unitless />
          <Name>S-N Curve</Name>
        </PropertyDetails>
        <PropertyDetails id="pr12">
          <Unitless />
          <Name>Strain-Life Parameters</Name>
        </PropertyDetails>
        <PropertyDetails id="pr13">
          <Unitless />
          <Name>Resistivity</Name>
        </PropertyDetails>
        <PropertyDetails id="pr14">
          <Unitless />
          <Name>Elasticity</Name>
        </PropertyDetails>
        <PropertyDetails id="pr15">
          <Unitless />
          <Name>Relative Permeability</Name>
        </PropertyDetails>
        <PropertyDetails id="pr16">
          <Unitless />
          <Name>Material Unique Id</Name>
        </PropertyDetails>
        <PropertyDetails id="pr17">
          <Unitless />
          <Name>Field Variable</Name>
        </PropertyDetails>
        <PropertyDetails id="pr18">
          <Unitless />
          <Name>Mooney-Rivlin</Name>
        </PropertyDetails>
      </Metadata>
    </MatML_Doc>
  </Materials>
  <ANSYSWBTransferData>
    <Materials>
      <Material>
        <Name>Structural Steel</Name>
        <DataTransferID>731ae885-15b8-48cd-b1e3-06073597a504</DataTransferID>
        <PreviousTransferIDs>a85125d6-efbc-4076-9a2c-2747511e3a1d,,cd5630f5-11e1-44bd-bd43-c416462a149b,,544bde8e-0fe3-4ccd-a872-5824000d290c,,dc87f59d-b631-46c8-81e3-b13a1fe55903,,595dbec5-9abf-4af3-8cf2-c43d572fcb54,,6fc34378-5de0-4e09-8c64-f12a1dfee6b8,,04a1cfaa-2fd8-4fe4-bb1b-3d4d1aa8a522,,bb3749f4-6939-4283-aa2a-0a92fdf7b39a,,383721c5-3b34-4754-9869-861dae73bbbd,,b27d6655-2b32-4f01-b01f-c2b2e38264a0,,37e8263a-8a42-491b-98b6-3e43094d6568,,bf6d9662-56e0-48ea-8e22-5b05efd30913,,bf77af9d-dd07-4ed7-880d-ebfe575635a3,,d201d1f9-c8dc-4077-b0ef-2117c982e444,,cb3d0689-de08-4b3b-b9c3-2acc658b57f1,,</PreviousTransferIDs>
      </Material>
      <Material>
        <Name>silica</Name>
        <DataTransferID>d5dd100f-ee62-47ea-8914-b0f9d73f5b8f</DataTransferID>
        <PreviousTransferIDs>077b2aca-5e96-48fc-8974-2b7ec0f35f23,,f6cfbeb9-3155-4a5a-9a86-1fe296970ab5,,0115aa0a-8dcc-4408-87fe-da8485404005,,4fb3f88f-df65-4b8a-9e75-148751c467ed,,08b32d75-46c0-4d8b-865f-f2dd61509e27,,53ea1cb0-1167-445a-8b2f-85ef94cfff5f,,42a30a30-56db-4068-b28d-d54edb975bb5,,b7f880c6-69ad-4ffa-8ded-6ff1d14871f0,,8f882725-0d40-482e-8fac-67f3b2958118,,b7119736-2b9c-497d-85df-15e5aa416232,,dd449e5b-53e5-4b07-9279-5924fdb068e0,,589e5597-a405-4f52-8c34-d57f624ea42e,,c5d36b9f-1bac-434c-9c8a-3b84291b32e7,,b8d8bd0f-ba2c-4fd1-8236-8479cbd6b1a9,,2146b385-ec4d-4da1-a072-bc9d50dbfa94,,</PreviousTransferIDs>
      </Material>
      <Material>
        <Name>glass</Name>
        <DataTransferID>fbd30a79-2548-4164-86db-e0f9059130c0</DataTransferID>
        <PreviousTransferIDs>abe8c971-9b4e-4a95-a287-5c66001c3196,,5908cae8-608c-4429-bc0a-7a313ecf4bfb,,d70bf63b-9223-4608-99bd-6ffe64391430,,71f2d52d-5f92-4164-8e96-6884b6907acb,,1a8b8085-9a44-4b93-8623-a3ec45866e41,,5b033b30-d724-4a95-b4c7-610c1e557d3d,,27cd1616-6b7a-43d6-9f45-2efa2b400f1a,,7210b504-7749-4385-8955-76af6eacb228,,91c1f290-3cd9-4b3a-9e80-af7a2a64cce4,,d8ff2084-131a-492c-a531-21076295668e,,aa024523-82f5-430d-83eb-7d478a0710f3,,</PreviousTransferIDs>
      </Material>
    </Materials>
  </ANSYSWBTransferData>
</EngineeringData>
