# Supplementary material for: Design and Performance Evaluation of Biomimetic Suction Cups Inspired by the Abalone Muscular Foot
Source: Biomimetics (Basel). 2026 Feb 5;11(2):118. doi: 10.3390/biomimetics11020118 (PMC12938121; doi:10.3390/biomimetics11020118)
Supplement: Supplementary file 1 [file biomimetics-11-00118-s001.zip › Supplementary Materials/FEA_files/dp0/SYS-1/ENGD/EngineeringData.xml]

<?xml version="1.0" encoding="UTF-8"?>
<EngineeringData version="20.2.0.228" versiondate="2020/5/29 15:20:00">
  <Notes>
  </Notes>
  <Materials>
    <MatML_Doc>
      <Material>
        <BulkDetails>
          <Name>Structural Steel</Name>
          <Description>Fatigue Data at zero mean stress comes from 1998 ASME BPV Code, Section 8, Div 2, Table 5-110.1</Description>
          <Class>
            <Name>Alloy</Name>
          </Class>
          <PropertyData property="pr0">
            <Data format="string">-</Data>
            <ParameterValue parameter="pa0" format="float">
              <Data>132</Data>
              <Qualifier name="Variable Type">Dependent</Qualifier>
              <Qualifier name="Offset">0</Qualifier>
              <Qualifier name="Scale">1</Qualifier>
              <Qualifier name="Units">
              </Qualifier>
            </ParameterValue>
            <ParameterValue parameter="pa1" format="float">
              <Data>139</Data>
              <Qualifier name="Variable Type">Dependent</Qualifier>
              <Qualifier name="Offset">0</Qualifier>
              <Qualifier name="Scale">1</Qualifier>
              <Qualifier name="Units">
              </Qualifier>
            </ParameterValue>
            <ParameterValue parameter="pa2" format="float">
              <Data>179</Data>
              <Qualifier name="Variable Type">Dependent</Qualifier>
              <Qualifier name="Offset">0</Qualifier>
              <Qualifier name="Scale">1</Qualifier>
              <Qualifier name="Units">
              </Qualifier>
            </ParameterValue>
            <ParameterValue parameter="pa3" format="string">
              <Data>Appearance</Data>
            </ParameterValue>
          </PropertyData>
          <PropertyData property="pr3">
            <Data format="string">-</Data>
            <ParameterValue parameter="pa10" format="float">
              <Data>0</Data>
              <Qualifier name="Variable Type">Dependent</Qualifier>
              <Qualifier name="Offset">0 [Pa]</Qualifier>
              <Qualifier name="Scale">1</Qualifier>
              <Qualifier name="Units">Pa</Qualifier>
            </ParameterValue>
          </PropertyData>
          <PropertyData property="pr5">
            <Data format="string">-</Data>
            <ParameterValue parameter="pa12" format="float">
              <Data>250000000</Data>
              <Qualifier name="Variable Type">Dependent</Qualifier>
              <Qualifier name="Offset">0 [Pa]</Qualifier>
              <Qualifier name="Scale">1</Qualifier>
              <Qualifier name="Units">Pa</Qualifier>
            </ParameterValue>
          </PropertyData>
          <PropertyData property="pr2">
            <Data format="string">-</Data>
            <Qualifier name="Field Variable Compatible">Temperature</Qualifier>
            <ParameterValue parameter="pa8" format="string">
              <Data>Interpolation Options</Data>
              <Qualifier name="AlgorithmType">Linear Multivariate</Qualifier>
              <Qualifier name="Normalized">True</Qualifier>
              <Qualifier name="Cached">True</Qualifier>
            </ParameterValue>
            <ParameterValue parameter="pa9" format="float">
              <Data>7850</Data>
              <Qualifier name="Variable Type">Dependent</Qualifier>
              <Qualifier name="Offset">0 [kg m^-3]</Qualifier>
              <Qualifier name="Scale">1</Qualifier>
              <Qualifier name="Units">kg m^-3</Qualifier>
            </ParameterValue>
            <ParameterValue parameter="pa7" format="float">
              <Data>7.88860905221012e-31</Data>
              <Qualifier name="Variable Type">Independent</Qualifier>
              <Qualifier name="Offset">0 [C]</Qualifier>
              <Qualifier name="Scale">1</Qualifier>
              <Qualifier name="Units">C</Qualifier>
              <Qualifier name="Field Variable">Temperature</Qualifier>
              <Qualifier name="Default Data">22</Qualifier>
              <Qualifier name="Field Units">C</Qualifier>
              <Qualifier name="Upper Limit">Program Controlled</Qualifier>
              <Qualifier name="Lower Limit">Program Controlled</Qualifier>
            </ParameterValue>
          </PropertyData>
          <PropertyData property="pr6">
            <Data format="string">-</Data>
            <ParameterValue parameter="pa16" format="float">
              <Data>250000000</Data>
              <Qualifier name="Variable Type">Dependent</Qualifier>
              <Qualifier name="Offset">0 [Pa]</Qualifier>
              <Qualifier name="Scale">1</Qualifier>
              <Qualifier name="Units">Pa</Qualifier>
            </ParameterValue>
          </PropertyData>
          <PropertyData property="pr8">
            <Data format="string">-</Data>
            <ParameterValue parameter="pa17" format="float">
              <Data>460000000</Data>
              <Qualifier name="Variable Type">Dependent</Qualifier>
              <Qualifier name="Offset">0 [Pa]</Qualifier>
              <Qualifier name="Scale">1</Qualifier>
              <Qualifier name="Units">Pa</Qualifier>
            </ParameterValue>
          </PropertyData>
          <PropertyData property="pr9">
            <Data format="string">-</Data>
            <Qualifier name="Definition">Secant</Qualifier>
            <Qualifier name="Behavior">Isotropic</Qualifier>
            <Qualifier name="Field Variable Compatible">Temperature</Qualifier>
            <ParameterValue parameter="pa8" format="string">
              <Data>Interpolation Options</Data>
              <Qualifier name="AlgorithmType">Linear Multivariate</Qualifier>
              <Qualifier name="Normalized">True</Qualifier>
              <Qualifier name="Cached">True</Qualifier>
            </ParameterValue>
            <ParameterValue parameter="pa18" format="float">
              <Data>1.2e-05</Data>
              <Qualifier name="Variable Type">Dependent</Qualifier>
              <Qualifier name="Offset">0 [C^-1]</Qualifier>
              <Qualifier name="Scale">1</Qualifier>
              <Qualifier name="Units">C^-1</Qualifier>
            </ParameterValue>
            <ParameterValue parameter="pa7" format="float">
              <Data>7.88860905221012e-31</Data>
              <Qualifier name="Variable Type">Independent</Qualifier>
              <Qualifier name="Offset">0 [C]</Qualifier>
              <Qualifier name="Scale">1</Qualifier>
              <Qualifier name="Units">C</Qualifier>
              <Qualifier name="Field Variable">Temperature</Qualifier>
              <Qualifier name="Default Data">22</Qualifier>
              <Qualifier name="Field Units">C</Qualifier>
              <Qualifier name="Upper Limit">Program Controlled</Qualifier>
              <Qualifier name="Lower Limit">Program Controlled</Qualifier>
            </ParameterValue>
          </PropertyData>
          <PropertyData property="pr10">
            <Data format="string">-</Data>
            <Qualifier name="Definition">Secant</Qualifier>
            <Qualifier name="Behavior">Isotropic</Qualifier>
            <ParameterValue parameter="pa23" format="float">
              <Data>22</Data>
              <Qualifier name="Variable Type">Dependent</Qualifier>
              <Qualifier name="Offset">0 [C]</Qualifier>
              <Qualifier name="Scale">1</Qualifier>
              <Qualifier name="Units">C</Qualifier>
            </ParameterValue>
            <ParameterValue parameter="pa3" format="string">
              <Data>Coefficient of Thermal Expansion</Data>
            </ParameterValue>
          </PropertyData>
          <PropertyData property="pr11">
            <Data format="string">-</Data>
            <Qualifier name="Definition">Constant Pressure</Qualifier>
            <Qualifier name="Field Variable Compatible">Temperature</Qualifier>
            <Qualifier name="Symbol">Cᵨ</Qualifier>
            <ParameterValue parameter="pa8" format="string">
              <Data>Interpolation Options</Data>
              <Qualifier name="AlgorithmType">Linear Multivariate</Qualifier>
              <Qualifier name="Normalized">True</Qualifier>
              <Qualifier name="Cached">True</Qualifier>
            </ParameterValue>
            <ParameterValue parameter="pa24" format="float">
              <Data>434</Data>
              <Qualifier name="Variable Type">Dependent</Qualifier>
              <Qualifier name="Offset">0 [J kg^-1 C^-1]</Qualifier>
              <Qualifier name="Scale">1</Qualifier>
              <Qualifier name="Units">J kg^-1 C^-1</Qualifier>
            </ParameterValue>
            <ParameterValue parameter="pa7" format="float">
              <Data>7.88860905221012e-31</Data>
              <Qualifier name="Variable Type">Independent</Qualifier>
              <Qualifier name="Offset">0 [C]</Qualifier>
              <Qualifier name="Scale">1</Qualifier>
              <Qualifier name="Units">C</Qualifier>
              <Qualifier name="Field Variable">Temperature</Qualifier>
              <Qualifier name="Default Data">22</Qualifier>
              <Qualifier name="Field Units">C</Qualifier>
              <Qualifier name="Upper Limit">Program Controlled</Qualifier>
              <Qualifier name="Lower Limit">Program Controlled</Qualifier>
            </ParameterValue>
          </PropertyData>
          <PropertyData property="pr12">
            <Data format="string">-</Data>
            <Qualifier name="Behavior">Isotropic</Qualifier>
            <Qualifier name="Field Variable Compatible">Temperature</Qualifier>
            <ParameterValue parameter="pa8" format="string">
              <Data>Interpolation Options</Data>
              <Qualifier name="AlgorithmType">Linear Multivariate</Qualifier>
              <Qualifier name="Normalized">True</Qualifier>
              <Qualifier name="Cached">True</Qualifier>
            </ParameterValue>
            <ParameterValue parameter="pa25" format="float">
              <Data>60.5</Data>
              <Qualifier name="Variable Type">Dependent</Qualifier>
              <Qualifier name="Offset">0 [W m^-1 C^-1]</Qualifier>
              <Qualifier name="Scale">1</Qualifier>
              <Qualifier name="Units">W m^-1 C^-1</Qualifier>
            </ParameterValue>
            <ParameterValue parameter="pa7" format="float">
              <Data>21</Data>
              <Qualifier name="Variable Type">Independent</Qualifier>
              <Qualifier name="Offset">0 [C]</Qualifier>
              <Qualifier name="Scale">1</Qualifier>
              <Qualifier name="Units">C</Qualifier>
              <Qualifier name="Field Variable">Temperature</Qualifier>
              <Qualifier name="Default Data">22</Qualifier>
              <Qualifier name="Field Units">C</Qualifier>
              <Qualifier name="Upper Limit">Program Controlled</Qualifier>
              <Qualifier name="Lower Limit">Program Controlled</Qualifier>
            </ParameterValue>
          </PropertyData>
          <PropertyData property="pr13">
            <Data format="string">-</Data>
            <Qualifier name="Interpolation">Log-Log</Qualifier>
            <Qualifier name="Field Variable Compatible">Mean Stress</Qualifier>
            <ParameterValue parameter="pa26" format="float">
              <Data>3999000000,2827000000,1896000000,1413000000,1069000000,441000000,262000000,214000000,138000000,114000000,86200000</Data>
              <Qualifier name="Variable Type">Dependent,Dependent,Dependent,Dependent,Dependent,Dependent,Dependent,Dependent,Dependent,Dependent,Dependent</Qualifier>
              <Qualifier name="Offset">0 [Pa],0 [Pa],0 [Pa],0 [Pa],0 [Pa],0 [Pa],0 [Pa],0 [Pa],0 [Pa],0 [Pa],0 [Pa]</Qualifier>
              <Qualifier name="Scale">1,1,1,1,1,1,1,1,1,1,1</Qualifier>
              <Qualifier name="Units">Pa,Pa,Pa,Pa,Pa,Pa,Pa,Pa,Pa,Pa,Pa</Qualifier>
            </ParameterValue>
            <ParameterValue parameter="pa27" format="float">
              <Data>10,20,50,100,200,2000,10000,20000,100000,200000,1000000</Data>
              <Qualifier name="Variable Type">Independent,Independent,Independent,Independent,Independent,Independent,Independent,Independent,Independent,Independent,Independent</Qualifier>
              <Qualifier name="Offset">0,0,0,0,0,0,0,0,0,0,0</Qualifier>
              <Qualifier name="Scale">1,1,1,1,1,1,1,1,1,1,1</Qualifier>
              <Qualifier name="Units">,,,,,,,,,,</Qualifier>
            </ParameterValue>
            <ParameterValue parameter="pa28" format="float">
              <Data>0,0,0,0,0,0,0,0,0,0,0</Data>
              <Qualifier name="Variable Type">Independent,Independent,Independent,Independent,Independent,Independent,Independent,Independent,Independent,Independent,Independent</Qualifier>
              <Qualifier name="Offset">0 [Pa],0 [Pa],0 [Pa],0 [Pa],0 [Pa],0 [Pa],0 [Pa],0 [Pa],0 [Pa],0 [Pa],0 [Pa]</Qualifier>
              <Qualifier name="Scale">1,1,1,1,1,1,1,1,1,1,1</Qualifier>
              <Qualifier name="Units">Pa,Pa,Pa,Pa,Pa,Pa,Pa,Pa,Pa,Pa,Pa</Qualifier>
              <Qualifier name="Field Variable">Mean Stress</Qualifier>
              <Qualifier name="Default Data">0</Qualifier>
              <Qualifier name="Field Units">Pa</Qualifier>
              <Qualifier name="Upper Limit">Program Controlled</Qualifier>
              <Qualifier name="Lower Limit">Program Controlled</Qualifier>
            </ParameterValue>
          </PropertyData>
          <PropertyData property="pr14">
            <Data format="string">-</Data>
            <Qualifier name="Display Curve Type">Strain-Life</Qualifier>
            <ParameterValue parameter="pa29" format="float">
              <Data>920000000</Data>
              <Qualifier name="Variable Type">Dependent</Qualifier>
              <Qualifier name="Offset">0 [Pa]</Qualifier>
              <Qualifier name="Scale">1</Qualifier>
              <Qualifier name="Units">Pa</Qualifier>
            </ParameterValue>
            <ParameterValue parameter="pa30" format="float">
              <Data>-0.106</Data>
              <Qualifier name="Variable Type">Dependent</Qualifier>
              <Qualifier name="Offset">0</Qualifier>
              <Qualifier name="Scale">1</Qualifier>
              <Qualifier name="Units">
              </Qualifier>
            </ParameterValue>
            <ParameterValue parameter="pa31" format="float">
              <Data>0.213</Data>
              <Qualifier name="Variable Type">Dependent</Qualifier>
              <Qualifier name="Offset">0</Qualifier>
              <Qualifier name="Scale">1</Qualifier>
              <Qualifier name="Units">
              </Qualifier>
            </ParameterValue>
            <ParameterValue parameter="pa32" format="float">
              <Data>-0.47</Data>
              <Qualifier name="Variable Type">Dependent</Qualifier>
              <Qualifier name="Offset">0</Qualifier>
              <Qualifier name="Scale">1</Qualifier>
              <Qualifier name="Units">
              </Qualifier>
            </ParameterValue>
            <ParameterValue parameter="pa33" format="float">
              <Data>1000000000</Data>
              <Qualifier name="Variable Type">Dependent</Qualifier>
              <Qualifier name="Offset">0 [Pa]</Qualifier>
              <Qualifier name="Scale">1</Qualifier>
              <Qualifier name="Units">Pa</Qualifier>
            </ParameterValue>
            <ParameterValue parameter="pa34" format="float">
              <Data>0.2</Data>
              <Qualifier name="Variable Type">Dependent</Qualifier>
              <Qualifier name="Offset">0</Qualifier>
              <Qualifier name="Scale">1</Qualifier>
              <Qualifier name="Units">
              </Qualifier>
            </ParameterValue>
          </PropertyData>
          <PropertyData property="pr15">
            <Data format="string">-</Data>
            <Qualifier name="Behavior">Isotropic</Qualifier>
            <ParameterValue parameter="pa35" format="float">
              <Data>1.7e-07</Data>
              <Qualifier name="Variable Type">Dependent</Qualifier>
              <Qualifier name="Offset">0 [ohm m]</Qualifier>
              <Qualifier name="Scale">1</Qualifier>
              <Qualifier name="Units">ohm m</Qualifier>
            </ParameterValue>
            <ParameterValue parameter="pa7" format="float">
              <Data>7.88860905221012e-31</Data>
              <Qualifier name="Variable Type">Independent</Qualifier>
              <Qualifier name="Offset">0 [C]</Qualifier>
              <Qualifier name="Scale">1</Qualifier>
              <Qualifier name="Units">C</Qualifier>
            </ParameterValue>
          </PropertyData>
          <PropertyData property="pr7">
            <Data format="string">-</Data>
            <Qualifier name="Behavior">Isotropic</Qualifier>
            <Qualifier name="Derive from">Young's Modulus and Poisson's Ratio</Qualifier>
            <Qualifier name="Field Variable Compatible">Temperature</Qualifier>
            <ParameterValue parameter="pa8" format="string">
              <Data>Interpolation Options</Data>
              <Qualifier name="AlgorithmType">Linear Multivariate</Qualifier>
              <Qualifier name="Normalized">True</Qualifier>
              <Qualifier name="Cached">True</Qualifier>
            </ParameterValue>
            <ParameterValue parameter="pa19" format="float">
              <Data>200000000000</Data>
              <Qualifier name="Variable Type">Dependent</Qualifier>
              <Qualifier name="Offset">0 [Pa]</Qualifier>
              <Qualifier name="Scale">1</Qualifier>
              <Qualifier name="Units">Pa</Qualifier>
            </ParameterValue>
            <ParameterValue parameter="pa20" format="float">
              <Data>0.3</Data>
              <Qualifier name="Variable Type">Dependent</Qualifier>
              <Qualifier name="Offset">0</Qualifier>
              <Qualifier name="Scale">1</Qualifier>
              <Qualifier name="Units">
              </Qualifier>
            </ParameterValue>
            <ParameterValue parameter="pa21" format="float">
              <Data>166666666666.667</Data>
              <Qualifier name="Variable Type">Dependent</Qualifier>
              <Qualifier name="Offset">0 [Pa]</Qualifier>
              <Qualifier name="Scale">1</Qualifier>
              <Qualifier name="Units">Pa</Qualifier>
            </ParameterValue>
            <ParameterValue parameter="pa22" format="float">
              <Data>76923076923.0769</Data>
              <Qualifier name="Variable Type">Dependent</Qualifier>
              <Qualifier name="Offset">0 [Pa]</Qualifier>
              <Qualifier name="Scale">1</Qualifier>
              <Qualifier name="Units">Pa</Qualifier>
            </ParameterValue>
            <ParameterValue parameter="pa7" format="float">
              <Data>7.88860905221012e-31</Data>
              <Qualifier name="Variable Type">Independent</Qualifier>
              <Qualifier name="Offset">0 [C]</Qualifier>
              <Qualifier name="Scale">1</Qualifier>
              <Qualifier name="Units">C</Qualifier>
              <Qualifier name="Field Variable">Temperature</Qualifier>
              <Qualifier name="Default Data">22</Qualifier>
              <Qualifier name="Field Units">C</Qualifier>
              <Qualifier name="Upper Limit">Program Controlled</Qualifier>
              <Qualifier name="Lower Limit">Program Controlled</Qualifier>
            </ParameterValue>
          </PropertyData>
          <PropertyData property="pr16">
            <Data format="string">-</Data>
            <Qualifier name="Behavior">Isotropic</Qualifier>
            <ParameterValue parameter="pa36" format="float">
              <Data>10000</Data>
              <Qualifier name="Variable Type">Dependent</Qualifier>
              <Qualifier name="Offset">0</Qualifier>
              <Qualifier name="Scale">1</Qualifier>
              <Qualifier name="Units">
              </Qualifier>
            </ParameterValue>
          </PropertyData>
          <PropertyData property="pr17">
            <Data format="string">-</Data>
            <Qualifier name="guid">59002a79-71c2-428e-906b-55d7dbee100e</Qualifier>
            <Qualifier name="Display">False</Qualifier>
          </PropertyData>
        </BulkDetails>
      </Material>
      <Material>
        <BulkDetails>
          <Name>silica</Name>
          <PropertyData property="pr0">
            <Data format="string">-</Data>
            <ParameterValue parameter="pa0" format="float">
              <Data>181</Data>
              <Qualifier name="Variable Type">Dependent</Qualifier>
              <Qualifier name="Offset">0</Qualifier>
              <Qualifier name="Scale">1</Qualifier>
              <Qualifier name="Units">
              </Qualifier>
            </ParameterValue>
            <ParameterValue parameter="pa1" format="float">
              <Data>168</Data>
              <Qualifier name="Variable Type">Dependent</Qualifier>
              <Qualifier name="Offset">0</Qualifier>
              <Qualifier name="Scale">1</Qualifier>
              <Qualifier name="Units">
              </Qualifier>
            </ParameterValue>
            <ParameterValue parameter="pa2" format="float">
              <Data>168</Data>
              <Qualifier name="Variable Type">Dependent</Qualifier>
              <Qualifier name="Offset">0</Qualifier>
              <Qualifier name="Scale">1</Qualifier>
              <Qualifier name="Units">
              </Qualifier>
            </ParameterValue>
            <ParameterValue parameter="pa3" format="string">
              <Data>Appearance</Data>
            </ParameterValue>
          </PropertyData>
          <PropertyData property="pr4">
            <Data format="string">-</Data>
            <Qualifier name="Definition">3rd Order</Qualifier>
            <ParameterValue parameter="pa4" format="float">
              <Data>99161</Data>
              <Qualifier name="Variable Type">Dependent</Qualifier>
              <Qualifier name="Offset">0 [Pa]</Qualifier>
              <Qualifier name="Scale">1</Qualifier>
              <Qualifier name="Units">Pa</Qualifier>
            </ParameterValue>
            <ParameterValue parameter="pa11" format="float">
              <Data>1604</Data>
              <Qualifier name="Variable Type">Dependent</Qualifier>
              <Qualifier name="Offset">0 [Pa]</Qualifier>
              <Qualifier name="Scale">1</Qualifier>
              <Qualifier name="Units">Pa</Qualifier>
            </ParameterValue>
            <ParameterValue parameter="pa13" format="float">
              <Data>1065</Data>
              <Qualifier name="Variable Type">Dependent</Qualifier>
              <Qualifier name="Offset">0 [Pa]</Qualifier>
              <Qualifier name="Scale">1</Qualifier>
              <Qualifier name="Units">Pa</Qualifier>
            </ParameterValue>
            <ParameterValue parameter="pa6" format="float">
              <Data>0</Data>
              <Qualifier name="Variable Type">Dependent</Qualifier>
              <Qualifier name="Offset">0 [Pa^-1]</Qualifier>
              <Qualifier name="Scale">1</Qualifier>
              <Qualifier name="Units">Pa^-1</Qualifier>
            </ParameterValue>
            <ParameterValue parameter="pa14" format="float">
              <Data>0</Data>
              <Qualifier name="Variable Type">Dependent</Qualifier>
              <Qualifier name="Offset">0 [Pa^-1]</Qualifier>
              <Qualifier name="Scale">1</Qualifier>
              <Qualifier name="Units">Pa^-1</Qualifier>
            </ParameterValue>
            <ParameterValue parameter="pa15" format="float">
              <Data>0</Data>
              <Qualifier name="Variable Type">Dependent</Qualifier>
              <Qualifier name="Offset">0 [Pa^-1]</Qualifier>
              <Qualifier name="Scale">1</Qualifier>
              <Qualifier name="Units">Pa^-1</Qualifier>
            </ParameterValue>
            <ParameterValue parameter="pa7" format="float">
              <Data>7.88860905221012e-31</Data>
              <Qualifier name="Variable Type">Independent</Qualifier>
              <Qualifier name="Offset">0 [C]</Qualifier>
              <Qualifier name="Scale">1</Qualifier>
              <Qualifier name="Units">C</Qualifier>
            </ParameterValue>
          </PropertyData>
        </BulkDetails>
      </Material>
      <Material>
        <BulkDetails>
          <Name>glass</Name>
          <PropertyData property="pr0">
            <Data format="string">-</Data>
            <ParameterValue parameter="pa0" format="float">
              <Data>155</Data>
              <Qualifier name="Variable Type">Dependent</Qualifier>
              <Qualifier name="Offset">0</Qualifier>
              <Qualifier name="Scale">1</Qualifier>
              <Qualifier name="Units">
              </Qualifier>
            </ParameterValue>
            <ParameterValue parameter="pa1" format="float">
              <Data>244</Data>
              <Qualifier name="Variable Type">Dependent</Qualifier>
              <Qualifier name="Offset">0</Qualifier>
              <Qualifier name="Scale">1</Qualifier>
              <Qualifier name="Units">
              </Qualifier>
            </ParameterValue>
            <ParameterValue parameter="pa2" format="float">
              <Data>255</Data>
              <Qualifier name="Variable Type">Dependent</Qualifier>
              <Qualifier name="Offset">0</Qualifier>
              <Qualifier name="Scale">1</Qualifier>
              <Qualifier name="Units">
              </Qualifier>
            </ParameterValue>
            <ParameterValue parameter="pa3" format="string">
              <Data>Appearance</Data>
            </ParameterValue>
          </PropertyData>
          <PropertyData property="pr1">
            <Data format="string">-</Data>
            <Qualifier name="Definition">2 Parameter</Qualifier>
            <ParameterValue parameter="pa4" format="float">
              <Data>1.38</Data>
              <Qualifier name="Variable Type">Dependent</Qualifier>
              <Qualifier name="Offset">0 [Pa]</Qualifier>
              <Qualifier name="Scale">1</Qualifier>
              <Qualifier name="Units">MPa</Qualifier>
            </ParameterValue>
            <ParameterValue parameter="pa5" format="float">
              <Data>0.345</Data>
              <Qualifier name="Variable Type">Dependent</Qualifier>
              <Qualifier name="Offset">0 [Pa]</Qualifier>
              <Qualifier name="Scale">1</Qualifier>
              <Qualifier name="Units">MPa</Qualifier>
            </ParameterValue>
            <ParameterValue parameter="pa6" format="float">
              <Data>0.01</Data>
              <Qualifier name="Variable Type">Dependent</Qualifier>
              <Qualifier name="Offset">0 [Pa^-1]</Qualifier>
              <Qualifier name="Scale">1</Qualifier>
              <Qualifier name="Units">MPa^-1</Qualifier>
            </ParameterValue>
            <ParameterValue parameter="pa7" format="float">
              <Data>7.88860905221012e-31</Data>
              <Qualifier name="Variable Type">Independent</Qualifier>
              <Qualifier name="Offset">0 [C]</Qualifier>
              <Qualifier name="Scale">1</Qualifier>
              <Qualifier name="Units">C</Qualifier>
            </ParameterValue>
          </PropertyData>
          <PropertyData property="pr2">
            <Data format="string">-</Data>
            <Qualifier name="Field Variable Compatible">Temperature</Qualifier>
            <ParameterValue parameter="pa8" format="string">
              <Data>Interpolation Options</Data>
              <Qualifier name="AlgorithmType">Linear Multivariate</Qualifier>
              <Qualifier name="Normalized">True</Qualifier>
              <Qualifier name="Cached">True</Qualifier>
            </ParameterValue>
            <ParameterValue parameter="pa9" format="float">
              <Data>2.46</Data>
              <Qualifier name="Variable Type">Dependent</Qualifier>
              <Qualifier name="Offset">0 [kg m^-3]</Qualifier>
              <Qualifier name="Scale">1</Qualifier>
              <Qualifier name="Units">g cm^-3</Qualifier>
            </ParameterValue>
            <ParameterValue parameter="pa7" format="float">
              <Data>7.88860905221012e-31</Data>
              <Qualifier name="Variable Type">Independent</Qualifier>
              <Qualifier name="Offset">0 [C]</Qualifier>
              <Qualifier name="Scale">1</Qualifier>
              <Qualifier name="Units">C</Qualifier>
              <Qualifier name="Field Variable">Temperature</Qualifier>
              <Qualifier name="Default Data">22</Qualifier>
              <Qualifier name="Field Units">C</Qualifier>
              <Qualifier name="Upper Limit">Program Controlled</Qualifier>
              <Qualifier name="Lower Limit">Program Controlled</Qualifier>
            </ParameterValue>
          </PropertyData>
          <PropertyData property="pr7">
            <Data format="string">-</Data>
            <Qualifier name="Behavior">Isotropic</Qualifier>
            <Qualifier name="Derive from">Young's Modulus and Poisson's Ratio</Qualifier>
            <Qualifier name="Field Variable Compatible">Temperature</Qualifier>
            <ParameterValue parameter="pa8" format="string">
              <Data>Interpolation Options</Data>
              <Qualifier name="AlgorithmType">Linear Multivariate</Qualifier>
              <Qualifier name="Normalized">True</Qualifier>
              <Qualifier name="Cached">True</Qualifier>
            </ParameterValue>
            <ParameterValue parameter="pa19" format="float">
              <Data>68900000000</Data>
              <Qualifier name="Variable Type">Dependent</Qualifier>
              <Qualifier name="Offset">0 [Pa]</Qualifier>
              <Qualifier name="Scale">1</Qualifier>
              <Qualifier name="Units">Pa</Qualifier>
            </ParameterValue>
            <ParameterValue parameter="pa20" format="float">
              <Data>0.23</Data>
              <Qualifier name="Variable Type">Dependent</Qualifier>
              <Qualifier name="Offset">0</Qualifier>
              <Qualifier name="Scale">1</Qualifier>
              <Qualifier name="Units">
              </Qualifier>
            </ParameterValue>
            <ParameterValue parameter="pa21" format="float">
              <Data>42530864197.5309</Data>
              <Qualifier name="Variable Type">Dependent</Qualifier>
              <Qualifier name="Offset">0 [Pa]</Qualifier>
              <Qualifier name="Scale">1</Qualifier>
              <Qualifier name="Units">Pa</Qualifier>
            </ParameterValue>
            <ParameterValue parameter="pa22" format="float">
              <Data>28008130081.3008</Data>
              <Qualifier name="Variable Type">Dependent</Qualifier>
              <Qualifier name="Offset">0 [Pa]</Qualifier>
              <Qualifier name="Scale">1</Qualifier>
              <Qualifier name="Units">Pa</Qualifier>
            </ParameterValue>
            <ParameterValue parameter="pa7" format="float">
              <Data>7.88860905221012e-31</Data>
              <Qualifier name="Variable Type">Independent</Qualifier>
              <Qualifier name="Offset">0 [C]</Qualifier>
              <Qualifier name="Scale">1</Qualifier>
              <Qualifier name="Units">C</Qualifier>
              <Qualifier name="Field Variable">Temperature</Qualifier>
              <Qualifier name="Default Data">22</Qualifier>
              <Qualifier name="Field Units">C</Qualifier>
              <Qualifier name="Upper Limit">Program Controlled</Qualifier>
              <Qualifier name="Lower Limit">Program Controlled</Qualifier>
            </ParameterValue>
          </PropertyData>
        </BulkDetails>
      </Material>
      <Metadata>
        <ParameterDetails id="pa10">
          <Name>Compressive Ultimate Strength</Name>
          <Units name="Stress" />
        </ParameterDetails>
        <ParameterDetails id="pa12">
          <Name>Compressive Yield Strength</Name>
          <Units name="Stress" />
        </ParameterDetails>
        <ParameterDetails id="pa16">
          <Name>Tensile Yield Strength</Name>
          <Units name="Stress" />
        </ParameterDetails>
        <ParameterDetails id="pa17">
          <Name>Tensile Ultimate Strength</Name>
          <Units name="Stress" />
        </ParameterDetails>
        <ParameterDetails id="pa18">
          <Name>Coefficient of Thermal Expansion</Name>
          <Units name="InvTemp1" />
        </ParameterDetails>
        <ParameterDetails id="pa23">
          <Name>Zero-Thermal-Strain Reference Temperature</Name>
          <Units name="Temperature" />
        </ParameterDetails>
        <ParameterDetails id="pa24">
          <Name>Specific Heat</Name>
          <Units name="Specific Heat Capacity" />
        </ParameterDetails>
        <ParameterDetails id="pa25">
          <Name>Thermal Conductivity</Name>
          <Units name="Thermal Conductivity" />
        </ParameterDetails>
        <ParameterDetails id="pa26">
          <Name>Alternating Stress</Name>
          <Units name="Stress" />
        </ParameterDetails>
        <ParameterDetails id="pa27">
          <Name>Cycles</Name>
        </ParameterDetails>
        <ParameterDetails id="pa28">
          <Name>Mean Stress</Name>
          <Units name="Stress" />
        </ParameterDetails>
        <ParameterDetails id="pa29">
          <Name>Strength Coefficient</Name>
          <Units name="Stress" />
        </ParameterDetails>
        <ParameterDetails id="pa30">
          <Name>Strength Exponent</Name>
        </ParameterDetails>
        <ParameterDetails id="pa31">
          <Name>Ductility Coefficient</Name>
        </ParameterDetails>
        <ParameterDetails id="pa32">
          <Name>Ductility Exponent</Name>
        </ParameterDetails>
        <ParameterDetails id="pa33">
          <Name>Cyclic Strength Coefficient</Name>
          <Units name="Stress" />
        </ParameterDetails>
        <ParameterDetails id="pa34">
          <Name>Cyclic Strain Hardening Exponent</Name>
        </ParameterDetails>
        <ParameterDetails id="pa35">
          <Name>Resistivity</Name>
          <Units name="Electrical Resistivity" />
        </ParameterDetails>
        <ParameterDetails id="pa36">
          <Name>Relative Permeability</Name>
        </ParameterDetails>
        <ParameterDetails id="pa11">
          <Name>Material Constant C20</Name>
          <Units name="Stress" />
        </ParameterDetails>
        <ParameterDetails id="pa13">
          <Name>Material Constant C30</Name>
          <Units name="Stress" />
        </ParameterDetails>
        <ParameterDetails id="pa14">
          <Name>Incompressibility Parameter D2</Name>
          <Units name="Compressibility" />
        </ParameterDetails>
        <ParameterDetails id="pa15">
          <Name>Incompressibility Parameter D3</Name>
          <Units name="Compressibility" />
        </ParameterDetails>
        <ParameterDetails id="pa0">
          <Name>Red</Name>
        </ParameterDetails>
        <ParameterDetails id="pa1">
          <Name>Green</Name>
        </ParameterDetails>
        <ParameterDetails id="pa2">
          <Name>Blue</Name>
        </ParameterDetails>
        <ParameterDetails id="pa3">
          <Name>Material Property</Name>
        </ParameterDetails>
        <ParameterDetails id="pa4">
          <Name>Material Constant C10</Name>
          <Units name="Stress" />
        </ParameterDetails>
        <ParameterDetails id="pa5">
          <Name>Material Constant C01</Name>
          <Units name="Stress" />
        </ParameterDetails>
        <ParameterDetails id="pa6">
          <Name>Incompressibility Parameter D1</Name>
          <Units name="Compressibility" />
        </ParameterDetails>
        <ParameterDetails id="pa7">
          <Name>Temperature</Name>
          <Units name="Temperature" />
        </ParameterDetails>
        <ParameterDetails id="pa8">
          <Name>Options Variable</Name>
        </ParameterDetails>
        <ParameterDetails id="pa9">
          <Name>Density</Name>
          <Units name="Density" />
        </ParameterDetails>
        <ParameterDetails id="pa19">
          <Name>Young's Modulus</Name>
          <Units name="Stress" />
        </ParameterDetails>
        <ParameterDetails id="pa20">
          <Name>Poisson's Ratio</Name>
        </ParameterDetails>
        <ParameterDetails id="pa21">
          <Name>Bulk Modulus</Name>
          <Units name="Stress" />
        </ParameterDetails>
        <ParameterDetails id="pa22">
          <Name>Shear Modulus</Name>
          <Units name="Stress" />
        </ParameterDetails>
        <PropertyDetails id="pr0">
          <Name>Color</Name>
        </PropertyDetails>
        <PropertyDetails id="pr1">
          <Name>Mooney-Rivlin</Name>
        </PropertyDetails>
        <PropertyDetails id="pr2">
          <Name>Density</Name>
        </PropertyDetails>
        <PropertyDetails id="pr3">
          <Name>Compressive Ultimate Strength</Name>
        </PropertyDetails>
        <PropertyDetails id="pr4">
          <Name>Yeoh</Name>
        </PropertyDetails>
        <PropertyDetails id="pr5">
          <Name>Compressive Yield Strength</Name>
        </PropertyDetails>
        <PropertyDetails id="pr6">
          <Name>Tensile Yield Strength</Name>
        </PropertyDetails>
        <PropertyDetails id="pr7">
          <Name>Elasticity</Name>
        </PropertyDetails>
        <PropertyDetails id="pr8">
          <Name>Tensile Ultimate Strength</Name>
        </PropertyDetails>
        <PropertyDetails id="pr9">
          <Name>Coefficient of Thermal Expansion</Name>
        </PropertyDetails>
        <PropertyDetails id="pr10">
          <Name>Zero-Thermal-Strain Reference Temperature</Name>
        </PropertyDetails>
        <PropertyDetails id="pr11">
          <Name>Specific Heat</Name>
        </PropertyDetails>
        <PropertyDetails id="pr12">
          <Name>Thermal Conductivity</Name>
        </PropertyDetails>
        <PropertyDetails id="pr13">
          <Name>S-N Curve</Name>
        </PropertyDetails>
        <PropertyDetails id="pr14">
          <Name>Strain-Life Parameters</Name>
        </PropertyDetails>
        <PropertyDetails id="pr15">
          <Name>Resistivity</Name>
        </PropertyDetails>
        <PropertyDetails id="pr16">
          <Name>Relative Permeability</Name>
        </PropertyDetails>
        <PropertyDetails id="pr17">
          <Name>Material Unique Id</Name>
        </PropertyDetails>
      </Metadata>
    </MatML_Doc>
  </Materials>
  <ANSYSWBTransferData>
    <Materials>
      <Material>
        <Name>Structural Steel</Name>
        <DataTransferID>c993e0b9-8a37-4f31-95cd-7ee5b24d1c33</DataTransferID>
        <PreviousTransferIDs>a85125d6-efbc-4076-9a2c-2747511e3a1d,,cd5630f5-11e1-44bd-bd43-c416462a149b,,0c988467-2732-46f9-b49a-99cd7f484b9d,,</PreviousTransferIDs>
      </Material>
      <Material>
        <Name>silica</Name>
        <DataTransferID>8847a0ae-82f3-4e68-a3c9-30d979ebcae8</DataTransferID>
        <PreviousTransferIDs>077b2aca-5e96-48fc-8974-2b7ec0f35f23,,f6cfbeb9-3155-4a5a-9a86-1fe296970ab5,,b9a4f6ac-6d82-4ad2-9b9b-3a81bc179bcf,,</PreviousTransferIDs>
      </Material>
      <Material>
        <Name>glass</Name>
        <DataTransferID>8286aac3-6054-4dd8-9894-249e5e98e0f8</DataTransferID>
        <PreviousTransferIDs>8b254427-2384-46dc-ad16-e70aec760353,,</PreviousTransferIDs>
      </Material>
    </Materials>
  </ANSYSWBTransferData>
</EngineeringData>
