# Supplementary material for: Design and Performance Evaluation of Biomimetic Suction Cups Inspired by the Abalone Muscular Foot
Source: Biomimetics (Basel). 2026 Feb 5;11(2):118. doi: 10.3390/biomimetics11020118 (PMC12938121; doi:10.3390/biomimetics11020118)
Supplement: Supplementary file 1 [file biomimetics-11-00118-s001.zip › Supplementary Materials/FEA_files/session_files/journal10.wbjn]

# encoding: utf-8
# 2020 R2
SetScriptVersion(Version="20.2.221")
system1 = GetSystem(Name="SYS 11")
system1.DisplayText = "groove2-20"
system2 = GetSystem(Name="SYS 12")
system2.DisplayText = "groove3-20"
system3 = GetSystem(Name="SYS 13")
system3.DisplayText = "groove4-20"
system4 = GetSystem(Name="SYS 15")
system4.DisplayText = "groove5-20"
system5 = GetSystem(Name="SYS 16")
system5.DisplayText = "groove6-20"
system6 = GetSystem(Name="SYS 17")
system6.DisplayText = "groove6+1.5-20"
system7 = GetSystem(Name="SYS 18")
system7.DisplayText = "groove6+2-20"
results1 = system1.GetContainer(ComponentName="Results")
results1.Edit()
model1 = system1.GetContainer(ComponentName="Model")
model1.Exit()
results2 = system2.GetContainer(ComponentName="Results")
results2.Edit()
model2 = system2.GetContainer(ComponentName="Model")
model2.Exit()
results3 = system3.GetContainer(ComponentName="Results")
results3.Edit()
model3 = system3.GetContainer(ComponentName="Model")
model3.Exit()
results4 = system4.GetContainer(ComponentName="Results")
results4.Edit()
model4 = system4.GetContainer(ComponentName="Model")
model4.Exit()
results5 = system5.GetContainer(ComponentName="Results")
results5.Edit()
model5 = system5.GetContainer(ComponentName="Model")
model5.Exit()
results6 = system6.GetContainer(ComponentName="Results")
results6.Edit()
model6 = system6.GetContainer(ComponentName="Model")
model6.Exit()
results7 = system7.GetContainer(ComponentName="Results")
results7.Edit()
model7 = system7.GetContainer(ComponentName="Model")
model7.Exit()
Save(Overwrite=True)
