# Supplementary material for: Design and Performance Evaluation of Biomimetic Suction Cups Inspired by the Abalone Muscular Foot
Source: Biomimetics (Basel). 2026 Feb 5;11(2):118. doi: 10.3390/biomimetics11020118 (PMC12938121; doi:10.3390/biomimetics11020118)
Supplement: Supplementary file 1 [file biomimetics-11-00118-s001.zip › Supplementary Materials/FEA_files/session_files/journal11.wbjn]

# encoding: utf-8
# 2020 R2
SetScriptVersion(Version="20.2.221")
system1 = GetSystem(Name="SYS 6")
results1 = system1.GetContainer(ComponentName="Results")
results1.Edit()
model1 = system1.GetContainer(ComponentName="Model")
model1.Exit()
system2 = GetSystem(Name="SYS 21")
model2 = system2.GetContainer(ComponentName="Model")
model2.Edit()
model2.Exit()
system2.Copy(KeepConnections=True)
system3 = GetSystem(Name="SYS 22")
system4 = GetSystem(Name="SYS 1")
system3.Move(
    Position="Right",
    RelativeTo=system4)
system3.DisplayText = "basic"
system3.DisplayText = "Basic"
geometry1 = system3.GetContainer(ComponentName="Geometry")
geometry1.Edit()
geometry1.Exit()
system5 = GetSystem(Name="SYS 5")
results2 = system5.GetContainer(ComponentName="Results")
results2.Edit()
model3 = system5.GetContainer(ComponentName="Model")
model3.Exit()
results1.Edit()
model1.Exit()
system6 = GetSystem(Name="SYS 19")
results3 = system6.GetContainer(ComponentName="Results")
results3.Edit()
model4 = system6.GetContainer(ComponentName="Model")
model4.Exit()
system7 = GetSystem(Name="SYS 20")
results4 = system7.GetContainer(ComponentName="Results")
results4.Edit()
model5 = system7.GetContainer(ComponentName="Model")
model5.Exit()
system6.DisplayText = "Model-3"
system7.DisplayText = "Model-4"
system7.DisplayText = "Model-4(+)"
system2.DisplayText = "Model-4(-)"
results3.Edit()
model4.Exit()
results4.Edit()
model5.Exit()
results5 = system2.GetContainer(ComponentName="Results")
results5.Edit()
model2.Exit()
results6 = system4.GetContainer(ComponentName="Results")
results6.Edit()
model6 = system4.GetContainer(ComponentName="Model")
model6.Exit()
system3.Delete()
system4.DisplayText = "Basic"
results6.Edit()
model6.Exit()
Save(Overwrite=True)
