# Supplementary material for: Design and Performance Evaluation of Biomimetic Suction Cups Inspired by the Abalone Muscular Foot
Source: Biomimetics (Basel). 2026 Feb 5;11(2):118. doi: 10.3390/biomimetics11020118 (PMC12938121; doi:10.3390/biomimetics11020118)
Supplement: Supplementary file 1 [file biomimetics-11-00118-s001.zip › Supplementary Materials/FEA_files/session_files/journal12.wbjn]

# encoding: utf-8
# 2020 R2
SetScriptVersion(Version="20.2.221")
system1 = GetSystem(Name="SYS 21")
system1.Copy(KeepConnections=True)
system1.Copy(KeepConnections=True)
system2 = GetSystem(Name="SYS 22")
system2.DisplayText = "Model5-fangxing"
system3 = GetSystem(Name="SYS 23")
system3.DisplayText = "Copy of Model-46-tiaoxing"
system2.DisplayText = "Model-5-fangxing"
system3.DisplayText = "Model-46-tiaoxing"
system3.DisplayText = "Model-6-tiaoxing"
Save(Overwrite=True)
system3.Move(
    Position="Right",
    RelativeTo=system2)
system2.Move(
    Position="Right",
    RelativeTo=system1)
system3.Move(
    Position="Right",
    RelativeTo=system2)
system4 = GetSystem(Name="SYS 14")
system4.Delete()
system5 = GetSystem(Name="SYS 6")
system5.Delete()
system6 = GetSystem(Name="SYS 7")
system6.Delete()
system7 = GetSystem(Name="SYS")
system7.Delete()
system8 = GetSystem(Name="SYS 4")
system9 = GetSystem(Name="SYS 3")
system8.Move(
    Position="Right",
    RelativeTo=system9)
system10 = GetSystem(Name="SYS 17")
system10.Move(
    Position="Right",
    RelativeTo=system3)
system11 = GetSystem(Name="SYS 18")
system11.Move(
    Position="Right",
    RelativeTo=system10)
system10.Move(
    Position="Right",
    RelativeTo=system8)
system11.Move(
    Position="Right",
    RelativeTo=system10)
system12 = GetSystem(Name="SYS 1")
system9.Move(
    Position="Right",
    RelativeTo=system12)
system8.Move(
    Position="Right",
    RelativeTo=system9)
system11.Copy(KeepConnections=True)
system13 = GetSystem(Name="SYS 5")
system13.Delete()
system11.Copy(KeepConnections=True)
system11.Copy(KeepConnections=True)
system14 = GetSystem(Name="SYS")
system14.Move(
    Position="Right",
    RelativeTo=system11)
system15 = GetSystem(Name="SYS 5")
system15.Move(
    Position="Right",
    RelativeTo=system14)
system16 = GetSystem(Name="SYS 6")
system16.Move(
    Position="Right",
    RelativeTo=system15)
system16.Copy(KeepConnections=True)
system16.Copy(KeepConnections=True)
system16.Copy(KeepConnections=True)
system17 = GetSystem(Name="SYS 7")
system17.Move(
    Position="Right",
    RelativeTo=system16)
system18 = GetSystem(Name="SYS 14")
system18.Move(
    Position="Right",
    RelativeTo=system17)
system19 = GetSystem(Name="SYS 24")
system19.Move(
    Position="Right",
    RelativeTo=system18)
geometry1 = system2.GetContainer(ComponentName="Geometry")
geometry1.Edit()
geometry1.Exit()
geometry1.SetFile(FilePath="H:/ANSYS/吸盘/模型/小尺寸/fangxing-40.stp")
system2.DisplayText = "Model-5-fangxing-40"
system3.DisplayText = "Model-6-tiaoxing-40"
geometry2 = system3.GetContainer(ComponentName="Geometry")
geometry2.SetFile(FilePath="H:/ANSYS/吸盘/模型/小尺寸/tiaoxing-40.stp")
geometry1.Edit()
system20 = GetSystem(Name="SYS 9")
geometry3 = system20.GetContainer(ComponentName="Geometry")
geometry3.Edit()
geometry3.Exit()
geometry1.Exit()
geometry2.Edit(IsSpaceClaimGeometry=True)
geometry2.Exit()
geometry2.Edit()
geometry2.Exit()
geometry2.Exit()
geometry2.Exit()
geometry2.SetFile(FilePath="H:/ANSYS/吸盘/模型/小尺寸/tiaoxing-40.stp")
geometry2.Edit()
geometry2.Exit()
system14.DisplayText = "ring-1.5+1.5-L0.75"
system15.DisplayText = "ring-2+2-L1"
system16.DisplayText = "ring-1.5+1.5-L2.375"
system17.DisplayText = "ring-2+2-L2.5"
system18.DisplayText = "ring-2+2-L4"
system19.DisplayText = "ring-1.5+1.5-L4"
modelComponent1 = system2.GetComponent(Name="Model")
modelComponent1.Refresh()
model1 = system2.GetContainer(ComponentName="Model")
model1.Edit()
model2 = system1.GetContainer(ComponentName="Model")
model2.Edit()
model2.Exit()
system21 = GetSystem(Name="SYS 19")
model3 = system21.GetContainer(ComponentName="Model")
model3.Edit()
modelComponent2 = system3.GetComponent(Name="Model")
modelComponent2.Refresh()
model3.Exit()
geometry4 = system14.GetContainer(ComponentName="Geometry")
geometry4.SetFile(FilePath="H:/ANSYS/吸盘/模型/小尺寸/ring-1.5+1.5-L0.75.stp")
geometry5 = system15.GetContainer(ComponentName="Geometry")
geometry5.SetFile(FilePath="H:/ANSYS/吸盘/模型/小尺寸/ring-2+2-L1.stp")
geometry6 = system16.GetContainer(ComponentName="Geometry")
geometry6.SetFile(FilePath="H:/ANSYS/吸盘/模型/小尺寸/ring-1.5+1.5-L2.375.stp")
geometry7 = system17.GetContainer(ComponentName="Geometry")
geometry7.SetFile(FilePath="H:/ANSYS/吸盘/模型/小尺寸/ring-2+2-L2.5.stp")
geometry8 = system18.GetContainer(ComponentName="Geometry")
geometry8.SetFile(FilePath="H:/ANSYS/吸盘/模型/小尺寸/ring-2+2-L4.stp")
geometry9 = system19.GetContainer(ComponentName="Geometry")
geometry9.SetFile(FilePath="H:/ANSYS/吸盘/模型/小尺寸/ring-1.5+1.5-L4.stp")
modelComponent3 = system14.GetComponent(Name="Model")
modelComponent3.Refresh()
model4 = system14.GetContainer(ComponentName="Model")
model4.Edit()
model4.Exit()
geometry4.Edit()
geometry4.Exit()
modelComponent3.Refresh()
model4.Edit()
Save(Overwrite=True)
model4.Exit()
model1.Exit()
Save(Overwrite=True)
