# Supplementary material for: Design and Performance Evaluation of Biomimetic Suction Cups Inspired by the Abalone Muscular Foot
Source: Biomimetics (Basel). 2026 Feb 5;11(2):118. doi: 10.3390/biomimetics11020118 (PMC12938121; doi:10.3390/biomimetics11020118)
Supplement: Supplementary file 1 [file biomimetics-11-00118-s001.zip › Supplementary Materials/FEA_files/session_files/journal13.wbjn]

# encoding: utf-8
# 2020 R2
SetScriptVersion(Version="20.2.221")
system1 = GetSystem(Name="SYS 3")
results1 = system1.GetContainer(ComponentName="Results")
results1.Edit()
model1 = system1.GetContainer(ComponentName="Model")
model1.Exit()
system2 = GetSystem(Name="SYS 4")
system2.Copy(KeepConnections=True)
system2.Copy(KeepConnections=True)
system3 = GetSystem(Name="SYS 25")
system3.Move(
    Position="Right",
    RelativeTo=system2)
system4 = GetSystem(Name="SYS 26")
system4.Move(
    Position="Right",
    RelativeTo=system3)
system1.DisplayText = "hole-0.5-50"
system2.DisplayText = "hole-1.5-40"
system3.DisplayText = "hole-2.5-40"
system4.DisplayText = "hole-2.5-30"
system5 = GetSystem(Name="SYS 23")
system5.Delete()
system4.Copy(KeepConnections=True)
system6 = GetSystem(Name="SYS 23")
system6.Copy(KeepConnections=True)
system6.Copy(KeepConnections=True)
system7 = GetSystem(Name="SYS 27")
system7.Move(
    Position="Right",
    RelativeTo=system6)
system8 = GetSystem(Name="SYS 28")
system8.Move(
    Position="Right",
    RelativeTo=system7)
system6.DisplayText = "Interrupted groove-1.5-20"
system7.DisplayText = """Interrupted groove-1.5-20
Interrupted groove-1.5-30"""
system7.DisplayText = "Interrupted groove-1.5-30"
system8.DisplayText = "Interrupted groove-1.5-40"
system9 = GetSystem(Name="SYS 18")
system9.Copy(KeepConnections=True)
system10 = GetSystem(Name="SYS")
system11 = GetSystem(Name="SYS 29")
system10.Move(
    Position="Right",
    RelativeTo=system11)
system11.Move(
    Position="Right",
    RelativeTo=system9)
system11.DisplayText = "groove6+3-20"
Save(Overwrite=True)
system12 = GetSystem(Name="SYS 5")
system12.Move(
    Position="Right",
    RelativeTo=system10)
system13 = GetSystem(Name="SYS 6")
system13.Move(
    Position="Right",
    RelativeTo=system12)
system14 = GetSystem(Name="SYS 7")
system14.Move(
    Position="Right",
    RelativeTo=system13)
system15 = GetSystem(Name="SYS 24")
system15.Move(
    Position="Right",
    RelativeTo=system14)
system16 = GetSystem(Name="SYS 14")
system16.Move(
    Position="Right",
    RelativeTo=system15)
system10.DisplayText = "ring-1"
system12.DisplayText = "ring-2"
system13.DisplayText = "ring-3"
system14.DisplayText = "ring-4"
system15.DisplayText = "ring-5"
system16.DisplayText = "ring-6"
system16.Copy(KeepConnections=True)
system10.Copy(KeepConnections=True)
system10.Copy(KeepConnections=True)
system10.Copy(KeepConnections=True)
system17 = GetSystem(Name="SYS 31")
system18 = GetSystem(Name="SYS 30")
system17.Move(
    Position="Right",
    RelativeTo=system18)
system19 = GetSystem(Name="SYS 32")
system19.Move(
    Position="Right",
    RelativeTo=system17)
system18.Copy(KeepConnections=True)
system18.Copy(KeepConnections=True)
system20 = GetSystem(Name="SYS 33")
system20.Move(
    Position="Right",
    RelativeTo=system19)
system21 = GetSystem(Name="SYS 34")
system21.Move(
    Position="Right",
    RelativeTo=system20)
system22 = GetSystem(Name="SYS 35")
system22.Move(
    Position="Right",
    RelativeTo=system21)
system18.DisplayText = "ring-7"
system17.DisplayText = "ring-8"
system19.DisplayText = "ring-9"
system20.DisplayText = "ring-10"
system21.DisplayText = "ring-11"
system22.DisplayText = "ring-12"
Save(Overwrite=True)
