# Supplementary material for: Design and Performance Evaluation of Biomimetic Suction Cups Inspired by the Abalone Muscular Foot
Source: Biomimetics (Basel). 2026 Feb 5;11(2):118. doi: 10.3390/biomimetics11020118 (PMC12938121; doi:10.3390/biomimetics11020118)
Supplement: Supplementary file 1 [file biomimetics-11-00118-s001.zip › Supplementary Materials/FEA_files/session_files/journal14.wbjn]

# encoding: utf-8
# 2020 R2
SetScriptVersion(Version="20.2.221")
system1 = GetSystem(Name="SYS 25")
geometry1 = system1.GetContainer(ComponentName="Geometry")
geometry1.SetFile(FilePath="H:/ANSYS/吸盘/模型/小尺寸/yuankong2.5-40.stp")
system2 = GetSystem(Name="SYS 26")
geometry2 = system2.GetContainer(ComponentName="Geometry")
geometry2.SetFile(FilePath="H:/ANSYS/吸盘/模型/小尺寸/yuankong2.5-30.stp")
system3 = GetSystem(Name="SYS 29")
geometry3 = system3.GetContainer(ComponentName="Geometry")
geometry3.SetFile(FilePath="H:/ANSYS/吸盘/模型/小尺寸/shuizhi-cao6+3-20.stp")
system4 = GetSystem(Name="SYS 23")
geometry4 = system4.GetContainer(ComponentName="Geometry")
geometry4.SetFile(FilePath="H:/ANSYS/吸盘/模型/小尺寸/duanxu-tiaowen1.5-20.stp")
system5 = GetSystem(Name="SYS 27")
geometry5 = system5.GetContainer(ComponentName="Geometry")
geometry5.SetFile(FilePath="H:/ANSYS/吸盘/模型/小尺寸/duanxu-tiaowen1.5-30.stp")
system6 = GetSystem(Name="SYS 28")
geometry6 = system6.GetContainer(ComponentName="Geometry")
geometry6.SetFile(FilePath="H:/ANSYS/吸盘/模型/小尺寸/duanxu-tiaowen1.5-40.stp")
system7 = GetSystem(Name="SYS")
geometry7 = system7.GetContainer(ComponentName="Geometry")
geometry7.SetFile(FilePath="H:/ANSYS/吸盘/模型/小尺寸/ring-1.stp")
system8 = GetSystem(Name="SYS 5")
geometry8 = system8.GetContainer(ComponentName="Geometry")
geometry8.SetFile(FilePath="H:/ANSYS/吸盘/模型/小尺寸/ring-2.stp")
system9 = GetSystem(Name="SYS 6")
geometry9 = system9.GetContainer(ComponentName="Geometry")
geometry9.SetFile(FilePath="H:/ANSYS/吸盘/模型/小尺寸/ring-3.stp")
system10 = GetSystem(Name="SYS 7")
geometry10 = system10.GetContainer(ComponentName="Geometry")
geometry10.SetFile(FilePath="H:/ANSYS/吸盘/模型/小尺寸/ring-4.stp")
system11 = GetSystem(Name="SYS 24")
geometry11 = system11.GetContainer(ComponentName="Geometry")
geometry11.SetFile(FilePath="H:/ANSYS/吸盘/模型/小尺寸/ring-5.stp")
system12 = GetSystem(Name="SYS 14")
geometry12 = system12.GetContainer(ComponentName="Geometry")
geometry12.SetFile(FilePath="H:/ANSYS/吸盘/模型/小尺寸/ring-6.stp")
system13 = GetSystem(Name="SYS 30")
geometry13 = system13.GetContainer(ComponentName="Geometry")
geometry13.SetFile(FilePath="H:/ANSYS/吸盘/模型/小尺寸/ring-7.stp")
system14 = GetSystem(Name="SYS 31")
geometry14 = system14.GetContainer(ComponentName="Geometry")
geometry14.SetFile(FilePath="H:/ANSYS/吸盘/模型/小尺寸/ring-8.stp")
system15 = GetSystem(Name="SYS 32")
geometry15 = system15.GetContainer(ComponentName="Geometry")
geometry15.SetFile(FilePath="H:/ANSYS/吸盘/模型/小尺寸/ring-9.stp")
system16 = GetSystem(Name="SYS 33")
geometry16 = system16.GetContainer(ComponentName="Geometry")
geometry16.SetFile(FilePath="H:/ANSYS/吸盘/模型/小尺寸/ring-10.stp")
system17 = GetSystem(Name="SYS 34")
geometry17 = system17.GetContainer(ComponentName="Geometry")
geometry17.SetFile(FilePath="H:/ANSYS/吸盘/模型/小尺寸/ring-11.stp")
system18 = GetSystem(Name="SYS 35")
geometry18 = system18.GetContainer(ComponentName="Geometry")
geometry18.SetFile(FilePath="H:/ANSYS/吸盘/模型/小尺寸/ring-12.stp")
Save(Overwrite=True)
Save(Overwrite=True)
geometry1.Edit()
geometry1.Exit()
modelComponent1 = system1.GetComponent(Name="Model")
modelComponent1.Refresh()
model1 = system1.GetContainer(ComponentName="Model")
model1.Edit()
system19 = GetSystem(Name="SYS 1")
model2 = system19.GetContainer(ComponentName="Model")
model2.Edit()
model2.Exit()
system20 = GetSystem(Name="SYS 20")
model3 = system20.GetContainer(ComponentName="Model")
model3.Edit()
model3.Exit()
geometry2.Edit()
geometry2.Exit()
system21 = GetSystem(Name="SYS 16")
system21.Move(
    Position="Right",
    RelativeTo=system3)
system22 = GetSystem(Name="SYS 17")
system21.Move(
    Position="Left",
    RelativeTo=system22)
system23 = GetSystem(Name="SYS 13")
system23.Move(
    Position="Right",
    RelativeTo=system3)
system24 = GetSystem(Name="SYS 15")
system24.Move(
    Position="Right",
    RelativeTo=system23)
system23.Move(
    Position="Right",
    RelativeTo=system24)
system23.Move(
    Position="Left",
    RelativeTo=system21)
system24.Move(
    Position="Right",
    RelativeTo=system23)
Save(Overwrite=True)
geometry3.Edit()
geometry3.Exit()
geometry4.Edit()
geometry4.Exit()
geometry5.Edit()
geometry5.Exit()
geometry6.Edit()
geometry6.Exit()
geometry7.Edit()
geometry7.Exit()
geometry8.Edit()
geometry8.Exit()
system8.Copy(KeepConnections=True)
system25 = GetSystem(Name="SYS 36")
system25.Move(
    Position="Right",
    RelativeTo=system7)
system7.Delete()
system25.DisplayText = "ring-1"
geometry19 = system25.GetContainer(ComponentName="Geometry")
geometry19.SetFile(FilePath="H:/ANSYS/吸盘/模型/小尺寸/ring-1.stp")
geometry19.Edit()
geometry19.Exit()
geometry19.SetFile(FilePath="H:/ANSYS/吸盘/模型/小尺寸/ring-1.stp")
geometry19.Edit()
geometry19.Exit()
geometry8.Edit()
geometry8.Exit()
geometry9.Edit()
geometry9.Exit()
model1.Exit()
geometry10.Edit()
geometry10.Exit()
geometry11.Edit()
geometry11.Exit()
geometry12.Edit()
geometry12.Exit()
geometry13.Edit()
geometry13.Exit()
geometry14.Edit()
geometry14.Exit()
geometry15.Edit()
geometry15.Exit()
geometry16.Edit()
geometry16.Exit()
geometry17.Edit()
geometry17.Exit()
geometry18.Edit()
geometry18.Exit()
model2.Edit()
model2.Exit()
engineeringData1 = system19.GetContainer(ComponentName="Engineering Data")
matl1 = engineeringData1.CreateMaterial(Name="glass")
matlProp1 = matl1.CreateProperty(
    Name="Mooney-Rivlin",
    Definition="2 Parameter",
    Qualifiers={"Definition": "2 Parameter", "Behavior": ""})
matlProp2 = matl1.CreateProperty(
    Name="Density",
    Qualifiers={"Definition": "", "Behavior": ""})
matlProp3 = matl1.CreateProperty(
    Name="Elasticity",
    Behavior="Isotropic",
    Qualifiers={"Definition": "", "Behavior": "Isotropic"})
matlProp2.SetData(
    Index=-1,
    Variables=["Density"],
    Values=[["2.46 [kg m^-3]"]])
matlProp3.SetData(
    Index=-1,
    Variables=["Young's Modulus"],
    Values=[["68900000000 [Pa]"]])
matlProp3.SetData(
    Variables=["Poisson's Ratio"],
    Values=[["0.23"]])
matlProp1.SetData(
    Index=-1,
    Variables=["Material Constant C10"],
    Values=[["1.38 [Pa]"]])
matlProp1.SetData(
    Variables=["Material Constant C01"],
    Values=[["0.345 [Pa]"]])
matlProp1.SetData(
    Variables=["Incompressibility Parameter D1"],
    Values=[["0.01 [Pa^-1]"]])
EngData.EnableFilter(Enable=False)
favorites1 = EngData.LoadFavoriteItems()
system26 = GetSystem(Name="SYS 3")
engineeringData2 = system26.GetContainer(ComponentName="Engineering Data")
matl2 = engineeringData2.CreateMaterial(Name="glass")
matlProp4 = matl2.CreateProperty(
    Name="Density",
    Qualifiers={"Definition": "", "Behavior": ""})
matlProp5 = matl2.CreateProperty(
    Name="Elasticity",
    Behavior="Isotropic",
    Qualifiers={"Definition": "", "Behavior": "Isotropic"})
matlProp6 = matl2.CreateProperty(
    Name="Mooney-Rivlin",
    Definition="2 Parameter",
    Qualifiers={"Definition": "2 Parameter", "Behavior": ""})
matlProp4.SetData(
    Index=-1,
    Variables=["Density"],
    Values=[["2.46 [kg m^-3]"]])
matlProp5.SetData(
    Index=-1,
    Variables=["Young's Modulus"],
    Values=[["68900000000 [Pa]"]])
matlProp5.SetData(
    Variables=["Poisson's Ratio"],
    Values=[["0.23"]])
matlProp6.SetData(
    Index=-1,
    Variables=["Material Constant C10"],
    Values=[["1.38 [Pa]"]])
matlProp6.SetData(
    Variables=["Material Constant C01"],
    Values=[["0.345 [Pa]"]])
matlProp6.SetData(
    Variables=["Incompressibility Parameter D1"],
    Values=[["0.01 [Pa^-1]"]])
system27 = GetSystem(Name="SYS 4")
engineeringData3 = system27.GetContainer(ComponentName="Engineering Data")
matl3 = engineeringData3.CreateMaterial(Name="glass")
matlProp7 = matl3.CreateProperty(
    Name="Density",
    Qualifiers={"Definition": "", "Behavior": ""})
matlProp8 = matl3.CreateProperty(
    Name="Elasticity",
    Behavior="Isotropic",
    Qualifiers={"Definition": "", "Behavior": "Isotropic"})
matlProp9 = matl3.CreateProperty(
    Name="Mooney-Rivlin",
    Definition="2 Parameter",
    Qualifiers={"Definition": "2 Parameter", "Behavior": ""})
matlProp7.SetData(
    Index=-1,
    Variables=["Density"],
    Values=[["2.46 [kg m^-3]"]])
matlProp8.SetData(
    Index=-1,
    Variables=["Young's Modulus"],
    Values=[["68900000000 [Pa]"]])
matlProp8.SetData(
    Variables=["Poisson's Ratio"],
    Values=[["0.23"]])
matlProp9.SetData(
    Index=-1,
    Variables=["Material Constant C10"],
    Values=[["1.38 [Pa]"]])
matlProp9.SetData(
    Variables=["Material Constant C01"],
    Values=[["0.345 [Pa]"]])
matlProp9.SetData(
    Variables=["Incompressibility Parameter D1"],
    Values=[["0.01 [Pa^-1]"]])
engineeringData4 = system1.GetContainer(ComponentName="Engineering Data")
matl4 = engineeringData4.CreateMaterial(Name="glass")
matlProp10 = matl4.CreateProperty(
    Name="Density",
    Qualifiers={"Definition": "", "Behavior": ""})
matlProp11 = matl4.CreateProperty(
    Name="Elasticity",
    Behavior="Isotropic",
    Qualifiers={"Definition": "", "Behavior": "Isotropic"})
matlProp12 = matl4.CreateProperty(
    Name="Mooney-Rivlin",
    Definition="2 Parameter",
    Qualifiers={"Definition": "2 Parameter", "Behavior": ""})
matlProp10.SetData(
    Index=-1,
    Variables=["Density"],
    Values=[["2.46 [kg m^-3]"]])
matlProp11.SetData(
    Index=-1,
    Variables=["Young's Modulus"],
    Values=[["68900000000 [Pa]"]])
matlProp11.SetData(
    Variables=["Poisson's Ratio"],
    Values=[["0.23"]])
matlProp12.SetData(
    Index=-1,
    Variables=["Material Constant C10"],
    Values=[["1.38 [Pa]"]])
matlProp12.SetData(
    Variables=["Material Constant C01"],
    Values=[["0.345 [Pa]"]])
matlProp12.SetData(
    Variables=["Incompressibility Parameter D1"],
    Values=[["0.01 [Pa^-1]"]])
engineeringData5 = system2.GetContainer(ComponentName="Engineering Data")
matl5 = engineeringData5.CreateMaterial(Name="glass")
matlProp13 = matl5.CreateProperty(
    Name="Density",
    Qualifiers={"Definition": "", "Behavior": ""})
matlProp14 = matl5.CreateProperty(
    Name="Elasticity",
    Behavior="Isotropic",
    Qualifiers={"Definition": "", "Behavior": "Isotropic"})
matlProp15 = matl5.CreateProperty(
    Name="Mooney-Rivlin",
    Definition="2 Parameter",
    Qualifiers={"Definition": "2 Parameter", "Behavior": ""})
matlProp13.SetData(
    Index=-1,
    Variables=["Density"],
    Values=[["2.46 [kg m^-3]"]])
matlProp14.SetData(
    Index=-1,
    Variables=["Young's Modulus"],
    Values=[["68900000000 [Pa]"]])
matlProp14.SetData(
    Variables=["Poisson's Ratio"],
    Values=[["0.23"]])
matlProp15.SetData(
    Index=-1,
    Variables=["Material Constant C10"],
    Values=[["1.38 [Pa]"]])
matlProp15.SetData(
    Variables=["Material Constant C01"],
    Values=[["0.345 [Pa]"]])
matlProp15.SetData(
    Variables=["Incompressibility Parameter D1"],
    Values=[["0.01 [Pa^-1]"]])
system28 = GetSystem(Name="SYS 2")
engineeringData6 = system28.GetContainer(ComponentName="Engineering Data")
matl6 = engineeringData6.CreateMaterial(Name="glass")
matlProp16 = matl6.CreateProperty(
    Name="Density",
    Qualifiers={"Definition": "", "Behavior": ""})
matlProp17 = matl6.CreateProperty(
    Name="Elasticity",
    Behavior="Isotropic",
    Qualifiers={"Definition": "", "Behavior": "Isotropic"})
matlProp18 = matl6.CreateProperty(
    Name="Mooney-Rivlin",
    Definition="2 Parameter",
    Qualifiers={"Definition": "2 Parameter", "Behavior": ""})
matlProp16.SetData(
    Index=-1,
    Variables=["Density"],
    Values=[["2.46 [kg m^-3]"]])
matlProp17.SetData(
    Index=-1,
    Variables=["Young's Modulus"],
    Values=[["68900000000 [Pa]"]])
matlProp17.SetData(
    Variables=["Poisson's Ratio"],
    Values=[["0.23"]])
matlProp18.SetData(
    Index=-1,
    Variables=["Material Constant C10"],
    Values=[["1.38 [Pa]"]])
matlProp18.SetData(
    Variables=["Material Constant C01"],
    Values=[["0.345 [Pa]"]])
matlProp18.SetData(
    Variables=["Incompressibility Parameter D1"],
    Values=[["0.01 [Pa^-1]"]])
matlProp1.SetVariableProperty(
    VariableName="Material Constant C10",
    Property="Unit",
    Value="MPa")
matlProp1.SetData(
    Variables=["Material Constant C10"],
    Values=[["1.38E-06 [MPa]"]])
matlProp1.SetData(
    Variables=["Material Constant C10"],
    Values=[["1.38 [MPa]"]])
matlProp1.SetVariableProperty(
    VariableName="Material Constant C01",
    Property="Unit",
    Value="MPa")
matlProp1.SetData(
    Variables=["Material Constant C01"],
    Values=[["3.45E-07 [MPa]"]])
matlProp1.SetData(
    Variables=["Material Constant C01"],
    Values=[["1.38 [MPa]"]])
matlProp1.SetData(
    Variables=["Material Constant C01"],
    Values=[["0.345 [MPa]"]])
matlProp1.SetVariableProperty(
    VariableName="Incompressibility Parameter D1",
    Property="Unit",
    Value="MPa^-1")
matlProp1.SetData(
    Variables=["Incompressibility Parameter D1"],
    Values=[["10000 [MPa^-1]"]])
matlProp1.SetData(
    Variables=["Incompressibility Parameter D1"],
    Values=[["0.01 [MPa^-1]"]])
matlProp2.SetVariableProperty(
    VariableName="Density",
    Property="Unit",
    Value="g cm^-3")
matlProp2.SetData(
    Variables=["Density"],
    Values=[["0.00246 [g cm^-3]"]])
matlProp2.SetData(
    Variables=["Density"],
    Values=[["2.46 [g cm^-3]"]])
matlProp4.SetVariableProperty(
    VariableName="Density",
    Property="Unit",
    Value="g cm^-3")
matlProp4.SetData(
    Variables=["Density"],
    Values=[["0.00246 [g cm^-3]"]])
matlProp6.SetVariableProperty(
    VariableName="Material Constant C10",
    Property="Unit",
    Value="MPa")
matlProp6.SetData(
    Variables=["Material Constant C10"],
    Values=[["1.38E-06 [MPa]"]])
matlProp6.SetVariableProperty(
    VariableName="Material Constant C01",
    Property="Unit",
    Value="MPa")
matlProp6.SetData(
    Variables=["Material Constant C01"],
    Values=[["3.45E-07 [MPa]"]])
matlProp6.SetVariableProperty(
    VariableName="Incompressibility Parameter D1",
    Property="Unit",
    Value="MPa^-1")
matlProp6.SetData(
    Variables=["Incompressibility Parameter D1"],
    Values=[["10000 [MPa^-1]"]])
matlProp4.SetData(
    Variables=["Density"],
    Values=[["2.46 [g cm^-3]"]])
matlProp6.SetData(
    Variables=["Material Constant C10"],
    Values=[["1.38 [MPa]"]])
matlProp6.SetData(
    Variables=["Material Constant C01"],
    Values=[["0.345 [MPa]"]])
matlProp6.SetData(
    Variables=["Incompressibility Parameter D1"],
    Values=[["0.01 [MPa^-1]"]])
matlProp10.SetVariableProperty(
    VariableName="Density",
    Property="Unit",
    Value="g cm^-3")
matlProp10.SetData(
    Variables=["Density"],
    Values=[["0.00246 [g cm^-3]"]])
matlProp12.SetVariableProperty(
    VariableName="Material Constant C10",
    Property="Unit",
    Value="MPa")
matlProp12.SetData(
    Variables=["Material Constant C10"],
    Values=[["1.38E-06 [MPa]"]])
matlProp12.SetVariableProperty(
    VariableName="Material Constant C01",
    Property="Unit",
    Value="MPa")
matlProp12.SetData(
    Variables=["Material Constant C01"],
    Values=[["3.45E-07 [MPa]"]])
matlProp12.SetVariableProperty(
    VariableName="Incompressibility Parameter D1",
    Property="Unit",
    Value="MPa^-1")
matlProp12.SetData(
    Variables=["Incompressibility Parameter D1"],
    Values=[["10000 [MPa^-1]"]])
matlProp10.SetData(
    Variables=["Density"],
    Values=[["2.46 [g cm^-3]"]])
matlProp12.SetData(
    Variables=["Material Constant C10"],
    Values=[["1.38 [MPa]"]])
matlProp12.SetData(
    Variables=["Material Constant C01"],
    Values=[["0.345 [MPa]"]])
matlProp12.SetData(
    Variables=["Incompressibility Parameter D1"],
    Values=[["0.01 [MPa^-1]"]])
matlProp13.SetVariableProperty(
    VariableName="Density",
    Property="Unit",
    Value="g cm^-3")
matlProp13.SetData(
    Variables=["Density"],
    Values=[["0.00246 [g cm^-3]"]])
matlProp15.SetVariableProperty(
    VariableName="Material Constant C10",
    Property="Unit",
    Value="MPa")
matlProp15.SetData(
    Variables=["Material Constant C10"],
    Values=[["1.38E-06 [MPa]"]])
matlProp15.SetVariableProperty(
    VariableName="Incompressibility Parameter D1",
    Property="Unit",
    Value="MPa^-1")
matlProp15.SetData(
    Variables=["Incompressibility Parameter D1"],
    Values=[["10000 [MPa^-1]"]])
matlProp13.SetData(
    Variables=["Density"],
    Values=[["2.46 [g cm^-3]"]])
matlProp15.SetData(
    Variables=["Material Constant C10"],
    Values=[["1.38 [MPa]"]])
matlProp15.SetVariableProperty(
    VariableName="Material Constant C01",
    Property="Unit",
    Value="MPa")
matlProp15.SetData(
    Variables=["Material Constant C01"],
    Values=[["3.45E-07 [MPa]"]])
matlProp15.SetData(
    Variables=["Material Constant C01"],
    Values=[["0.345 [MPa]"]])
matlProp15.SetData(
    Variables=["Incompressibility Parameter D1"],
    Values=[["0.01 [MPa^-1]"]])
matlProp16.SetVariableProperty(
    VariableName="Density",
    Property="Unit",
    Value="g cm^-3")
matlProp16.SetData(
    Variables=["Density"],
    Values=[["0.00246 [g cm^-3]"]])
matlProp18.SetVariableProperty(
    VariableName="Material Constant C10",
    Property="Unit",
    Value="MPa")
matlProp18.SetData(
    Variables=["Material Constant C10"],
    Values=[["1.38E-06 [MPa]"]])
matlProp18.SetVariableProperty(
    VariableName="Material Constant C01",
    Property="Unit",
    Value="MPa")
matlProp18.SetData(
    Variables=["Material Constant C01"],
    Values=[["3.45E-07 [MPa]"]])
matlProp18.SetVariableProperty(
    VariableName="Incompressibility Parameter D1",
    Property="Unit",
    Value="MPa^-1")
matlProp18.SetData(
    Variables=["Incompressibility Parameter D1"],
    Values=[["10000 [MPa^-1]"]])
matlProp16.SetData(
    Variables=["Density"],
    Values=[["2.46 [g cm^-3]"]])
matlProp18.SetData(
    Variables=["Material Constant C10"],
    Values=[["1.38 [MPa]"]])
matlProp18.SetData(
    Variables=["Material Constant C01"],
    Values=[["0.345 [MPa]"]])
matlProp18.SetData(
    Variables=["Incompressibility Parameter D1"],
    Values=[["0.01 [MPa^-1]"]])
system29 = GetSystem(Name="SYS 8")
engineeringData7 = system29.GetContainer(ComponentName="Engineering Data")
material1 = engineeringData7.GetMaterial(Name="glass")
matlProp19 = material1.CreateProperty(
    Name="Mooney-Rivlin",
    Definition="2 Parameter",
    Qualifiers={"Definition": "2 Parameter", "Behavior": ""})
matlProp19.SetVariableProperty(
    VariableName="Material Constant C10",
    Property="Unit",
    Value="MPa")
matlProp19.SetVariableProperty(
    VariableName="Material Constant C01",
    Property="Unit",
    Value="MPa")
matlProp19.SetVariableProperty(
    VariableName="Incompressibility Parameter D1",
    Property="Unit",
    Value="MPa^-1")
matlProp19.SetData(
    Index=-1,
    Variables=["Material Constant C10"],
    Values=[["1.38 [MPa]"]])
matlProp19.SetData(
    Variables=["Material Constant C01"],
    Values=[["0.345 [MPa]"]])
matlProp19.SetData(
    Variables=["Incompressibility Parameter D1"],
    Values=[["0.01 [MPa^-1]"]])
system30 = GetSystem(Name="SYS 9")
engineeringData8 = system30.GetContainer(ComponentName="Engineering Data")
material2 = engineeringData8.GetMaterial(Name="glass")
matlProp20 = material2.CreateProperty(
    Name="Mooney-Rivlin",
    Definition="2 Parameter",
    Qualifiers={"Definition": "2 Parameter", "Behavior": ""})
matlProp20.SetVariableProperty(
    VariableName="Material Constant C10",
    Property="Unit",
    Value="MPa")
matlProp20.SetVariableProperty(
    VariableName="Material Constant C01",
    Property="Unit",
    Value="MPa")
matlProp20.SetVariableProperty(
    VariableName="Incompressibility Parameter D1",
    Property="Unit",
    Value="MPa^-1")
matlProp20.SetData(
    Index=-1,
    Variables=["Material Constant C10"],
    Values=[["1.38 [MPa]"]])
matlProp20.SetData(
    Variables=["Material Constant C01"],
    Values=[["0.345 [MPa]"]])
matlProp20.SetData(
    Variables=["Incompressibility Parameter D1"],
    Values=[["0.01 [MPa^-1]"]])
system31 = GetSystem(Name="SYS 10")
engineeringData9 = system31.GetContainer(ComponentName="Engineering Data")
material3 = engineeringData9.GetMaterial(Name="glass")
matlProp21 = material3.CreateProperty(
    Name="Mooney-Rivlin",
    Definition="2 Parameter",
    Qualifiers={"Definition": "2 Parameter", "Behavior": ""})
matlProp21.SetVariableProperty(
    VariableName="Material Constant C10",
    Property="Unit",
    Value="MPa")
matlProp21.SetVariableProperty(
    VariableName="Material Constant C01",
    Property="Unit",
    Value="MPa")
matlProp21.SetVariableProperty(
    VariableName="Incompressibility Parameter D1",
    Property="Unit",
    Value="MPa^-1")
matlProp21.SetData(
    Index=-1,
    Variables=["Material Constant C10"],
    Values=[["1.38 [MPa]"]])
matlProp21.SetData(
    Variables=["Material Constant C01"],
    Values=[["0.345 [MPa]"]])
matlProp21.SetData(
    Variables=["Incompressibility Parameter D1"],
    Values=[["0.01 [MPa^-1]"]])
system32 = GetSystem(Name="SYS 11")
engineeringData10 = system32.GetContainer(ComponentName="Engineering Data")
material4 = engineeringData10.GetMaterial(Name="glass")
matlProp22 = material4.CreateProperty(
    Name="Mooney-Rivlin",
    Definition="2 Parameter",
    Qualifiers={"Definition": "2 Parameter", "Behavior": ""})
matlProp22.SetVariableProperty(
    VariableName="Material Constant C10",
    Property="Unit",
    Value="MPa")
matlProp22.SetVariableProperty(
    VariableName="Material Constant C01",
    Property="Unit",
    Value="MPa")
matlProp22.SetVariableProperty(
    VariableName="Incompressibility Parameter D1",
    Property="Unit",
    Value="MPa^-1")
matlProp22.SetData(
    Index=-1,
    Variables=["Material Constant C10"],
    Values=[["1.38 [MPa]"]])
matlProp22.SetData(
    Variables=["Material Constant C01"],
    Values=[["0.345 [MPa]"]])
matlProp22.SetData(
    Variables=["Incompressibility Parameter D1"],
    Values=[["0.01 [MPa^-1]"]])
system33 = GetSystem(Name="SYS 12")
engineeringData11 = system33.GetContainer(ComponentName="Engineering Data")
material5 = engineeringData11.GetMaterial(Name="glass")
matlProp23 = material5.CreateProperty(
    Name="Mooney-Rivlin",
    Definition="2 Parameter",
    Qualifiers={"Definition": "2 Parameter", "Behavior": ""})
matlProp23.SetVariableProperty(
    VariableName="Material Constant C10",
    Property="Unit",
    Value="MPa")
matlProp23.SetVariableProperty(
    VariableName="Material Constant C01",
    Property="Unit",
    Value="MPa")
matlProp23.SetVariableProperty(
    VariableName="Incompressibility Parameter D1",
    Property="Unit",
    Value="MPa^-1")
matlProp23.SetData(
    Index=-1,
    Variables=["Material Constant C10"],
    Values=[["1.38 [MPa]"]])
matlProp23.SetData(
    Variables=["Material Constant C01"],
    Values=[["0.345 [MPa]"]])
matlProp23.SetData(
    Variables=["Incompressibility Parameter D1"],
    Values=[["0.01 [MPa^-1]"]])
engineeringData12 = system23.GetContainer(ComponentName="Engineering Data")
material6 = engineeringData12.GetMaterial(Name="glass")
matlProp24 = material6.CreateProperty(
    Name="Mooney-Rivlin",
    Definition="2 Parameter",
    Qualifiers={"Definition": "2 Parameter", "Behavior": ""})
matlProp24.SetVariableProperty(
    VariableName="Material Constant C10",
    Property="Unit",
    Value="MPa")
matlProp24.SetVariableProperty(
    VariableName="Material Constant C01",
    Property="Unit",
    Value="MPa")
matlProp24.SetVariableProperty(
    VariableName="Incompressibility Parameter D1",
    Property="Unit",
    Value="MPa^-1")
matlProp24.SetData(
    Index=-1,
    Variables=["Material Constant C10"],
    Values=[["1.38 [MPa]"]])
matlProp24.SetData(
    Variables=["Material Constant C01"],
    Values=[["0.345 [MPa]"]])
matlProp24.SetData(
    Variables=["Incompressibility Parameter D1"],
    Values=[["0.01 [MPa^-1]"]])
engineeringData13 = system24.GetContainer(ComponentName="Engineering Data")
material7 = engineeringData13.GetMaterial(Name="glass")
matlProp25 = material7.CreateProperty(
    Name="Mooney-Rivlin",
    Definition="2 Parameter",
    Qualifiers={"Definition": "2 Parameter", "Behavior": ""})
matlProp25.SetVariableProperty(
    VariableName="Material Constant C10",
    Property="Unit",
    Value="MPa")
matlProp25.SetVariableProperty(
    VariableName="Material Constant C01",
    Property="Unit",
    Value="MPa")
matlProp25.SetVariableProperty(
    VariableName="Incompressibility Parameter D1",
    Property="Unit",
    Value="MPa^-1")
matlProp25.SetData(
    Index=-1,
    Variables=["Material Constant C10"],
    Values=[["1.38 [MPa]"]])
matlProp25.SetData(
    Variables=["Material Constant C01"],
    Values=[["0.345 [MPa]"]])
matlProp25.SetData(
    Variables=["Incompressibility Parameter D1"],
    Values=[["0.01 [MPa^-1]"]])
engineeringData14 = system21.GetContainer(ComponentName="Engineering Data")
material8 = engineeringData14.GetMaterial(Name="glass")
matlProp26 = material8.CreateProperty(
    Name="Mooney-Rivlin",
    Definition="2 Parameter",
    Qualifiers={"Definition": "2 Parameter", "Behavior": ""})
matlProp26.SetVariableProperty(
    VariableName="Material Constant C10",
    Property="Unit",
    Value="MPa")
matlProp26.SetVariableProperty(
    VariableName="Material Constant C01",
    Property="Unit",
    Value="MPa")
matlProp26.SetVariableProperty(
    VariableName="Incompressibility Parameter D1",
    Property="Unit",
    Value="MPa^-1")
matlProp26.SetData(
    Index=-1,
    Variables=["Material Constant C10"],
    Values=[["1.38 [MPa]"]])
matlProp26.SetData(
    Variables=["Material Constant C01"],
    Values=[["0.345 [MPa]"]])
matlProp26.SetData(
    Variables=["Incompressibility Parameter D1"],
    Values=[["0.01 [MPa^-1]"]])
engineeringData15 = system22.GetContainer(ComponentName="Engineering Data")
material9 = engineeringData15.GetMaterial(Name="glass")
matlProp27 = material9.CreateProperty(
    Name="Mooney-Rivlin",
    Definition="2 Parameter",
    Qualifiers={"Definition": "2 Parameter", "Behavior": ""})
matlProp27.SetVariableProperty(
    VariableName="Material Constant C10",
    Property="Unit",
    Value="MPa")
matlProp27.SetVariableProperty(
    VariableName="Material Constant C01",
    Property="Unit",
    Value="psi")
matlProp27.SetVariableProperty(
    VariableName="Material Constant C01",
    Property="Unit",
    Value="MPa")
matlProp27.SetVariableProperty(
    VariableName="Incompressibility Parameter D1",
    Property="Unit",
    Value="MPa^-1")
matlProp27.SetData(
    Index=-1,
    Variables=["Material Constant C10"],
    Values=[["1.38 [MPa]"]])
matlProp27.SetData(
    Variables=["Material Constant C01"],
    Values=[["0.345 [MPa]"]])
matlProp27.SetData(
    Variables=["Incompressibility Parameter D1"],
    Values=[["0.01 [MPa^-1]"]])
system34 = GetSystem(Name="SYS 18")
engineeringData16 = system34.GetContainer(ComponentName="Engineering Data")
material10 = engineeringData16.GetMaterial(Name="glass")
matlProp28 = material10.CreateProperty(
    Name="Mooney-Rivlin",
    Definition="2 Parameter",
    Qualifiers={"Definition": "2 Parameter", "Behavior": ""})
matlProp28.SetVariableProperty(
    VariableName="Material Constant C10",
    Property="Unit",
    Value="MPa")
matlProp28.SetVariableProperty(
    VariableName="Material Constant C01",
    Property="Unit",
    Value="MPa")
matlProp28.SetVariableProperty(
    VariableName="Incompressibility Parameter D1",
    Property="Unit",
    Value="MPa^-1")
matlProp28.SetData(
    Index=-1,
    Variables=["Material Constant C10"],
    Values=[["1.38 [MPa]"]])
matlProp28.SetData(
    Variables=["Material Constant C01"],
    Values=[["0.345 [MPa]"]])
matlProp28.SetData(
    Variables=["Incompressibility Parameter D1"],
    Values=[["0.01 [MPa^-1]"]])
engineeringData17 = system3.GetContainer(ComponentName="Engineering Data")
material11 = engineeringData17.GetMaterial(Name="glass")
matlProp29 = material11.CreateProperty(
    Name="Mooney-Rivlin",
    Definition="2 Parameter",
    Qualifiers={"Definition": "2 Parameter", "Behavior": ""})
matlProp29.SetVariableProperty(
    VariableName="Material Constant C10",
    Property="Unit",
    Value="MPa")
matlProp29.SetVariableProperty(
    VariableName="Incompressibility Parameter D1",
    Property="Unit",
    Value="MPa^-1")
matlProp29.SetData(
    Index=-1,
    Variables=["Material Constant C10"],
    Values=[["1.38 [MPa]"]])
matlProp29.SetData(
    Variables=["Material Constant C01"],
    Values=[["0.345 [Pa]"]])
matlProp29.SetData(
    Variables=["Incompressibility Parameter D1"],
    Values=[["0.01 [MPa^-1]"]])
system35 = GetSystem(Name="SYS 19")
engineeringData18 = system35.GetContainer(ComponentName="Engineering Data")
material12 = engineeringData18.GetMaterial(Name="glass")
matlProp30 = material12.CreateProperty(
    Name="Mooney-Rivlin",
    Definition="2 Parameter",
    Qualifiers={"Definition": "2 Parameter", "Behavior": ""})
matlProp30.SetVariableProperty(
    VariableName="Material Constant C10",
    Property="Unit",
    Value="MPa")
matlProp30.SetVariableProperty(
    VariableName="Material Constant C01",
    Property="Unit",
    Value="MPa")
matlProp30.SetVariableProperty(
    VariableName="Incompressibility Parameter D1",
    Property="Unit",
    Value="MPa^-1")
matlProp30.SetData(
    Index=-1,
    Variables=["Material Constant C10"],
    Values=[["1.38 [MPa]"]])
matlProp30.SetData(
    Variables=["Material Constant C01"],
    Values=[["0.345 [MPa]"]])
matlProp30.SetData(
    Variables=["Incompressibility Parameter D1"],
    Values=[["0.01 [MPa^-1]"]])
system35.Delete()
system36 = GetSystem(Name="SYS 21")
system36.Delete()
system37 = GetSystem(Name="SYS 22")
system37.Delete()
system20.Delete()
engineeringData19 = system4.GetContainer(ComponentName="Engineering Data")
matl7 = engineeringData19.CreateMaterial(Name="glass")
matlProp31 = matl7.CreateProperty(
    Name="Density",
    Qualifiers={"Definition": "", "Behavior": ""})
matlProp32 = matl7.CreateProperty(
    Name="Elasticity",
    Behavior="Isotropic",
    Qualifiers={"Definition": "", "Behavior": "Isotropic"})
matlProp33 = matl7.CreateProperty(
    Name="Mooney-Rivlin",
    Definition="2 Parameter",
    Qualifiers={"Definition": "2 Parameter", "Behavior": ""})
matlProp31.SetVariableProperty(
    VariableName="Density",
    Property="Unit",
    Value="g cm^-3")
matlProp33.SetVariableProperty(
    VariableName="Material Constant C10",
    Property="Unit",
    Value="MPa")
matlProp33.SetVariableProperty(
    VariableName="Material Constant C01",
    Property="Unit",
    Value="MPa")
matlProp33.SetVariableProperty(
    VariableName="Incompressibility Parameter D1",
    Property="Unit",
    Value="MPa^-1")
matlProp31.SetData(
    Index=-1,
    Variables=["Density"],
    Values=[["2.46 [g cm^-3]"]])
matlProp32.SetData(
    Index=-1,
    Variables=["Young's Modulus"],
    Values=[["68900000000 [Pa]"]])
matlProp32.SetData(
    Variables=["Poisson's Ratio"],
    Values=[["0.23"]])
matlProp33.SetData(
    Index=-1,
    Variables=["Material Constant C10"],
    Values=[["1.38 [MPa]"]])
matlProp33.SetData(
    Variables=["Material Constant C01"],
    Values=[["0.345 [MPa]"]])
matlProp33.SetData(
    Variables=["Incompressibility Parameter D1"],
    Values=[["0.01 [MPa^-1]"]])
engineeringData20 = system5.GetContainer(ComponentName="Engineering Data")
matl8 = engineeringData20.CreateMaterial(Name="glass")
matlProp34 = matl8.CreateProperty(
    Name="Density",
    Qualifiers={"Definition": "", "Behavior": ""})
matlProp35 = matl8.CreateProperty(
    Name="Elasticity",
    Behavior="Isotropic",
    Qualifiers={"Definition": "", "Behavior": "Isotropic"})
matlProp36 = matl8.CreateProperty(
    Name="Mooney-Rivlin",
    Definition="2 Parameter",
    Qualifiers={"Definition": "2 Parameter", "Behavior": ""})
matlProp34.SetData(
    Index=-1,
    Variables=["Density"],
    Values=[["2.46 [kg m^-3]"]])
matlProp34.SetVariableProperty(
    VariableName="Density",
    Property="Unit",
    Value="g cm^-3")
matlProp34.SetData(
    Variables=["Density"],
    Values=[["0.00246 [g cm^-3]"]])
matlProp36.SetVariableProperty(
    VariableName="Material Constant C10",
    Property="Unit",
    Value="MPa")
matlProp36.SetVariableProperty(
    VariableName="Material Constant C01",
    Property="Unit",
    Value="MPa")
matlProp36.SetVariableProperty(
    VariableName="Incompressibility Parameter D1",
    Property="Unit",
    Value="MPa^-1")
matlProp34.SetData(
    Variables=["Density"],
    Values=[["2.46 [g cm^-3]"]])
matlProp35.SetData(
    Index=-1,
    Variables=["Young's Modulus"],
    Values=[["68900000000 [Pa]"]])
matlProp35.SetData(
    Variables=["Poisson's Ratio"],
    Values=[["0.23"]])
matlProp36.SetData(
    Index=-1,
    Variables=["Material Constant C10"],
    Values=[["1.38 [MPa]"]])
matlProp36.SetData(
    Variables=["Material Constant C01"],
    Values=[["0.345 [MPa]"]])
matlProp36.SetData(
    Variables=["Incompressibility Parameter D1"],
    Values=[["0.01 [MPa^-1]"]])
engineeringData21 = system6.GetContainer(ComponentName="Engineering Data")
matl9 = engineeringData21.CreateMaterial(Name="glass")
matlProp37 = matl9.CreateProperty(
    Name="Density",
    Qualifiers={"Definition": "", "Behavior": ""})
matlProp38 = matl9.CreateProperty(
    Name="Elasticity",
    Behavior="Isotropic",
    Qualifiers={"Definition": "", "Behavior": "Isotropic"})
matlProp39 = matl9.CreateProperty(
    Name="Mooney-Rivlin",
    Definition="2 Parameter",
    Qualifiers={"Definition": "2 Parameter", "Behavior": ""})
matlProp37.SetVariableProperty(
    VariableName="Density",
    Property="Unit",
    Value="g cm^-3")
matlProp39.SetVariableProperty(
    VariableName="Material Constant C10",
    Property="Unit",
    Value="MPa")
matlProp39.SetVariableProperty(
    VariableName="Material Constant C01",
    Property="Unit",
    Value="MPa")
matlProp39.SetVariableProperty(
    VariableName="Incompressibility Parameter D1",
    Property="Unit",
    Value="MPa^-1")
matlProp37.SetData(
    Index=-1,
    Variables=["Density"],
    Values=[["2.46 [g cm^-3]"]])
matlProp38.SetData(
    Index=-1,
    Variables=["Young's Modulus"],
    Values=[["68900000000 [Pa]"]])
matlProp38.SetData(
    Variables=["Poisson's Ratio"],
    Values=[["0.23"]])
matlProp39.SetData(
    Index=-1,
    Variables=["Material Constant C10"],
    Values=[["1.38 [MPa]"]])
matlProp39.SetData(
    Variables=["Material Constant C01"],
    Values=[["0.345 [MPa]"]])
matlProp39.SetData(
    Variables=["Incompressibility Parameter D1"],
    Values=[["0.01 [MPa^-1]"]])
engineeringData22 = system25.GetContainer(ComponentName="Engineering Data")
material13 = engineeringData22.GetMaterial(Name="glass")
matlProp40 = material13.CreateProperty(
    Name="Mooney-Rivlin",
    Definition="2 Parameter",
    Qualifiers={"Definition": "2 Parameter", "Behavior": ""})
matlProp40.SetVariableProperty(
    VariableName="Material Constant C10",
    Property="Unit",
    Value="MPa")
matlProp40.SetVariableProperty(
    VariableName="Material Constant C01",
    Property="Unit",
    Value="MPa")
matlProp40.SetVariableProperty(
    VariableName="Incompressibility Parameter D1",
    Property="Unit",
    Value="MPa^-1")
matlProp40.SetData(
    Index=-1,
    Variables=["Material Constant C10"],
    Values=[["1.38 [MPa]"]])
matlProp40.SetData(
    Variables=["Material Constant C01"],
    Values=[["0.345 [MPa]"]])
matlProp40.SetData(
    Variables=["Incompressibility Parameter D1"],
    Values=[["0.01 [MPa^-1]"]])
engineeringData23 = system8.GetContainer(ComponentName="Engineering Data")
material14 = engineeringData23.GetMaterial(Name="glass")
matlProp41 = material14.CreateProperty(
    Name="Mooney-Rivlin",
    Definition="2 Parameter",
    Qualifiers={"Definition": "2 Parameter", "Behavior": ""})
matlProp41.SetData(
    Index=-1,
    Variables=["Material Constant C10"],
    Values=[["1.38 [Pa]"]])
matlProp41.SetVariableProperty(
    VariableName="Material Constant C10",
    Property="Unit",
    Value="MPa")
matlProp41.SetData(
    Variables=["Material Constant C10"],
    Values=[["1.38E-06 [MPa]"]])
matlProp41.SetVariableProperty(
    VariableName="Material Constant C01",
    Property="Unit",
    Value="hbar")
matlProp41.SetData(
    Variables=["Material Constant C01"],
    Values=[["7.8886090522101181E-31 [hbar]"]])
matlProp41.SetVariableProperty(
    VariableName="Material Constant C01",
    Property="Unit",
    Value="MPa")
matlProp41.SetData(
    Variables=["Material Constant C01"],
    Values=[["7.8886090522101181E-31 [MPa]"]])
matlProp41.SetVariableProperty(
    VariableName="Incompressibility Parameter D1",
    Property="Unit",
    Value="MPa^-1")
matlProp41.SetData(
    Variables=["Incompressibility Parameter D1"],
    Values=[["7.8886090522101181E-31 [MPa^-1]"]])
matlProp41.SetData(
    Variables=["Material Constant C10"],
    Values=[["1.38 [MPa]"]])
matlProp41.SetData(
    Variables=["Material Constant C01"],
    Values=[["0.345 [MPa]"]])
matlProp41.SetData(
    Variables=["Incompressibility Parameter D1"],
    Values=[["0.01 [MPa^-1]"]])
engineeringData24 = system9.GetContainer(ComponentName="Engineering Data")
material15 = engineeringData24.GetMaterial(Name="glass")
matlProp42 = material15.CreateProperty(
    Name="Mooney-Rivlin",
    Definition="2 Parameter",
    Qualifiers={"Definition": "2 Parameter", "Behavior": ""})
matlProp42.SetVariableProperty(
    VariableName="Material Constant C10",
    Property="Unit",
    Value="MPa")
matlProp42.SetVariableProperty(
    VariableName="Material Constant C01",
    Property="Unit",
    Value="MPa")
matlProp42.SetVariableProperty(
    VariableName="Incompressibility Parameter D1",
    Property="Unit",
    Value="MPa^-1")
matlProp42.SetData(
    Index=-1,
    Variables=["Material Constant C10"],
    Values=[["1.38 [MPa]"]])
matlProp42.SetData(
    Variables=["Material Constant C01"],
    Values=[["0.345 [MPa]"]])
matlProp42.SetData(
    Variables=["Incompressibility Parameter D1"],
    Values=[["0.01 [MPa^-1]"]])
engineeringData25 = system10.GetContainer(ComponentName="Engineering Data")
material16 = engineeringData25.GetMaterial(Name="glass")
matlProp43 = material16.CreateProperty(
    Name="Mooney-Rivlin",
    Definition="2 Parameter",
    Qualifiers={"Definition": "2 Parameter", "Behavior": ""})
matlProp43.SetVariableProperty(
    VariableName="Material Constant C10",
    Property="Unit",
    Value="MPa")
matlProp43.SetVariableProperty(
    VariableName="Material Constant C01",
    Property="Unit",
    Value="MPa")
matlProp43.SetVariableProperty(
    VariableName="Incompressibility Parameter D1",
    Property="Unit",
    Value="MPa^-1")
matlProp43.SetData(
    Index=-1,
    Variables=["Material Constant C10"],
    Values=[["1.38 [MPa]"]])
matlProp43.SetData(
    Variables=["Material Constant C01"],
    Values=[["0.345 [MPa]"]])
matlProp43.SetData(
    Variables=["Incompressibility Parameter D1"],
    Values=[["0.01 [MPa^-1]"]])
engineeringData26 = system11.GetContainer(ComponentName="Engineering Data")
material17 = engineeringData26.GetMaterial(Name="glass")
matlProp44 = material17.CreateProperty(
    Name="Mooney-Rivlin",
    Definition="2 Parameter",
    Qualifiers={"Definition": "2 Parameter", "Behavior": ""})
matlProp44.SetVariableProperty(
    VariableName="Material Constant C10",
    Property="Unit",
    Value="MPa")
matlProp44.SetVariableProperty(
    VariableName="Material Constant C01",
    Property="Unit",
    Value="MPa")
matlProp44.SetVariableProperty(
    VariableName="Incompressibility Parameter D1",
    Property="Unit",
    Value="hbar^-1")
matlProp44.SetVariableProperty(
    VariableName="Incompressibility Parameter D1",
    Property="Unit",
    Value="MPa^-1")
matlProp44.SetData(
    Index=-1,
    Variables=["Material Constant C10"],
    Values=[["1.38 [MPa]"]])
matlProp44.SetData(
    Variables=["Material Constant C01"],
    Values=[["0.345 [MPa]"]])
matlProp44.SetData(
    Variables=["Incompressibility Parameter D1"],
    Values=[["0.01 [MPa^-1]"]])
engineeringData27 = system12.GetContainer(ComponentName="Engineering Data")
material18 = engineeringData27.GetMaterial(Name="glass")
matlProp45 = material18.CreateProperty(
    Name="Mooney-Rivlin",
    Definition="2 Parameter",
    Qualifiers={"Definition": "2 Parameter", "Behavior": ""})
matlProp45.SetVariableProperty(
    VariableName="Material Constant C10",
    Property="Unit",
    Value="MPa")
matlProp45.SetVariableProperty(
    VariableName="Material Constant C01",
    Property="Unit",
    Value="MPa")
matlProp45.SetVariableProperty(
    VariableName="Incompressibility Parameter D1",
    Property="Unit",
    Value="MPa^-1")
matlProp45.SetData(
    Index=-1,
    Variables=["Material Constant C10"],
    Values=[["1.38 [MPa]"]])
matlProp45.SetData(
    Variables=["Material Constant C01"],
    Values=[["0.345 [MPa]"]])
matlProp45.SetData(
    Variables=["Incompressibility Parameter D1"],
    Values=[["0.01 [MPa^-1]"]])
engineeringData28 = system13.GetContainer(ComponentName="Engineering Data")
material19 = engineeringData28.GetMaterial(Name="glass")
matlProp46 = material19.CreateProperty(
    Name="Mooney-Rivlin",
    Definition="2 Parameter",
    Qualifiers={"Definition": "2 Parameter", "Behavior": ""})
matlProp46.SetVariableProperty(
    VariableName="Material Constant C10",
    Property="Unit",
    Value="MPa")
matlProp46.SetVariableProperty(
    VariableName="Material Constant C01",
    Property="Unit",
    Value="MPa")
matlProp46.SetVariableProperty(
    VariableName="Incompressibility Parameter D1",
    Property="Unit",
    Value="MPa^-1")
matlProp46.SetData(
    Index=-1,
    Variables=["Material Constant C10"],
    Values=[["1.38 [MPa]"]])
matlProp46.SetData(
    Variables=["Material Constant C01"],
    Values=[["0.345 [MPa]"]])
matlProp46.SetData(
    Variables=["Incompressibility Parameter D1"],
    Values=[["0.01 [MPa^-1]"]])
engineeringData29 = system14.GetContainer(ComponentName="Engineering Data")
material20 = engineeringData29.GetMaterial(Name="glass")
matlProp47 = material20.CreateProperty(
    Name="Mooney-Rivlin",
    Definition="2 Parameter",
    Qualifiers={"Definition": "2 Parameter", "Behavior": ""})
matlProp47.SetVariableProperty(
    VariableName="Material Constant C10",
    Property="Unit",
    Value="MPa")
matlProp47.SetVariableProperty(
    VariableName="Material Constant C01",
    Property="Unit",
    Value="MPa")
matlProp47.SetVariableProperty(
    VariableName="Incompressibility Parameter D1",
    Property="Unit",
    Value="MPa^-1")
matlProp47.SetData(
    Index=-1,
    Variables=["Material Constant C10"],
    Values=[["1.38 [MPa]"]])
matlProp47.SetData(
    Variables=["Material Constant C01"],
    Values=[["0.345 [MPa]"]])
matlProp47.SetData(
    Variables=["Incompressibility Parameter D1"],
    Values=[["0.01 [MPa^-1]"]])
engineeringData30 = system15.GetContainer(ComponentName="Engineering Data")
material21 = engineeringData30.GetMaterial(Name="glass")
matlProp48 = material21.CreateProperty(
    Name="Mooney-Rivlin",
    Definition="2 Parameter",
    Qualifiers={"Definition": "2 Parameter", "Behavior": ""})
matlProp48.SetVariableProperty(
    VariableName="Material Constant C10",
    Property="Unit",
    Value="hbar")
matlProp48.SetVariableProperty(
    VariableName="Material Constant C10",
    Property="Unit",
    Value="MPa")
matlProp48.SetVariableProperty(
    VariableName="Material Constant C01",
    Property="Unit",
    Value="MPa")
matlProp48.SetVariableProperty(
    VariableName="Incompressibility Parameter D1",
    Property="Unit",
    Value="MPa^-1")
matlProp48.SetData(
    Index=-1,
    Variables=["Material Constant C10"],
    Values=[["1.38 [MPa]"]])
matlProp48.SetData(
    Variables=["Material Constant C01"],
    Values=[["0.345 [MPa]"]])
matlProp48.SetData(
    Variables=["Incompressibility Parameter D1"],
    Values=[["0.01 [MPa^-1]"]])
engineeringData31 = system16.GetContainer(ComponentName="Engineering Data")
material22 = engineeringData31.GetMaterial(Name="glass")
matlProp49 = material22.CreateProperty(
    Name="Mooney-Rivlin",
    Definition="2 Parameter",
    Qualifiers={"Definition": "2 Parameter", "Behavior": ""})
matlProp49.SetVariableProperty(
    VariableName="Material Constant C10",
    Property="Unit",
    Value="MPa")
matlProp49.SetVariableProperty(
    VariableName="Material Constant C01",
    Property="Unit",
    Value="MPa")
matlProp49.SetVariableProperty(
    VariableName="Incompressibility Parameter D1",
    Property="Unit",
    Value="MPa^-1")
matlProp49.SetData(
    Index=-1,
    Variables=["Material Constant C10"],
    Values=[["1.38 [MPa]"]])
matlProp49.SetData(
    Variables=["Material Constant C01"],
    Values=[["0.345 [MPa]"]])
matlProp49.SetData(
    Variables=["Incompressibility Parameter D1"],
    Values=[["0.01 [MPa^-1]"]])
engineeringData32 = system17.GetContainer(ComponentName="Engineering Data")
material23 = engineeringData32.GetMaterial(Name="glass")
matlProp50 = material23.CreateProperty(
    Name="Mooney-Rivlin",
    Definition="2 Parameter",
    Qualifiers={"Definition": "2 Parameter", "Behavior": ""})
matlProp50.SetVariableProperty(
    VariableName="Material Constant C10",
    Property="Unit",
    Value="MPa")
matlProp50.SetVariableProperty(
    VariableName="Material Constant C01",
    Property="Unit",
    Value="MPa")
matlProp50.SetVariableProperty(
    VariableName="Incompressibility Parameter D1",
    Property="Unit",
    Value="MPa^-1")
matlProp50.SetData(
    Index=-1,
    Variables=["Material Constant C10"],
    Values=[["1.38 [MPa]"]])
matlProp50.SetData(
    Variables=["Material Constant C01"],
    Values=[["0.345 [MPa]"]])
matlProp50.SetData(
    Variables=["Incompressibility Parameter D1"],
    Values=[["0.01 [MPa^-1]"]])
engineeringData33 = system18.GetContainer(ComponentName="Engineering Data")
material24 = engineeringData33.GetMaterial(Name="glass")
matlProp51 = material24.CreateProperty(
    Name="Mooney-Rivlin",
    Definition="2 Parameter",
    Qualifiers={"Definition": "2 Parameter", "Behavior": ""})
matlProp51.SetVariableProperty(
    VariableName="Material Constant C10",
    Property="Unit",
    Value="MPa")
matlProp51.SetVariableProperty(
    VariableName="Material Constant C01",
    Property="Unit",
    Value="MPa")
matlProp51.SetVariableProperty(
    VariableName="Incompressibility Parameter D1",
    Property="Unit",
    Value="MPa^-1")
matlProp51.SetData(
    Index=-1,
    Variables=["Material Constant C10"],
    Values=[["1.38 [MPa]"]])
matlProp51.SetData(
    Variables=["Material Constant C01"],
    Values=[["0.345 [MPa]"]])
matlProp51.SetData(
    Variables=["Incompressibility Parameter D1"],
    Values=[["0.01 [MPa^-1]"]])
modelComponent2 = system28.GetComponent(Name="Model")
modelComponent2.Refresh()
model4 = system28.GetContainer(ComponentName="Model")
model4.Edit()
geometry2.Edit()
geometry2.Exit()
geometry6.Edit()
geometry6.Exit()
geometry18.Edit()
geometry18.Exit()
model4.Exit()
modelComponent3 = system29.GetComponent(Name="Model")
modelComponent3.Refresh()
model5 = system29.GetContainer(ComponentName="Model")
model5.Edit()
model5.Exit()
modelComponent4 = system30.GetComponent(Name="Model")
modelComponent4.Refresh()
model6 = system30.GetContainer(ComponentName="Model")
model6.Edit()
model6.Exit()
modelComponent5 = system31.GetComponent(Name="Model")
modelComponent5.Refresh()
model7 = system31.GetContainer(ComponentName="Model")
model7.Edit()
model7.Exit()
Save(Overwrite=True)
modelComponent6 = system32.GetComponent(Name="Model")
modelComponent6.Refresh()
model8 = system32.GetContainer(ComponentName="Model")
model8.Edit()
model8.Exit()
modelComponent7 = system33.GetComponent(Name="Model")
modelComponent7.Refresh()
model9 = system33.GetContainer(ComponentName="Model")
model9.Edit()
model9.Exit()
modelComponent8 = system23.GetComponent(Name="Model")
modelComponent8.Refresh()
model10 = system23.GetContainer(ComponentName="Model")
model10.Edit()
model9.Edit()
model9.Exit()
model10.Exit()
model4.Edit()
model4.Exit()
modelComponent9 = system24.GetComponent(Name="Model")
modelComponent9.Refresh()
setupComponent1 = system24.GetComponent(Name="Setup")
setupComponent1.Refresh()
setup1 = system24.GetContainer(ComponentName="Setup")
setup1.Edit()
model11 = system24.GetContainer(ComponentName="Model")
model11.Exit()
modelComponent10 = system21.GetComponent(Name="Model")
modelComponent10.Refresh()
setupComponent2 = system21.GetComponent(Name="Setup")
setupComponent2.Refresh()
setup2 = system21.GetContainer(ComponentName="Setup")
setup2.Edit()
model12 = system21.GetContainer(ComponentName="Model")
model12.Exit()
Save(Overwrite=True)
modelComponent11 = system22.GetComponent(Name="Model")
modelComponent11.Refresh()
model13 = system22.GetContainer(ComponentName="Model")
model13.Edit()
model13.Exit()
modelComponent12 = system34.GetComponent(Name="Model")
modelComponent12.Refresh()
model14 = system34.GetContainer(ComponentName="Model")
model14.Edit()
model14.Exit()
modelComponent1.Refresh()
model1.Edit()
model1.Exit()
modelComponent13 = system2.GetComponent(Name="Model")
modelComponent13.Refresh()
model15 = system2.GetContainer(ComponentName="Model")
model15.Edit()
model15.Exit()
modelComponent14 = system3.GetComponent(Name="Model")
modelComponent14.Refresh()
model16 = system3.GetContainer(ComponentName="Model")
model16.Edit()
model16.Exit()
model4.Edit()
model4.Exit()
model4.Edit()
model4.Exit()
Save(Overwrite=True)
setup3 = system3.GetContainer(ComponentName="Setup")
setup3.Edit()
model16.Exit()
modelComponent15 = system19.GetComponent(Name="Model")
modelComponent15.Refresh()
model2.Edit()
model2.Exit()
model10.Edit()
model10.Exit()
modelComponent16 = system4.GetComponent(Name="Model")
modelComponent16.Refresh()
model17 = system4.GetContainer(ComponentName="Model")
model17.Edit()
model17.Exit()
modelComponent17 = system5.GetComponent(Name="Model")
modelComponent17.Refresh()
model18 = system5.GetContainer(ComponentName="Model")
model18.Edit()
model18.Exit()
modelComponent18 = system6.GetComponent(Name="Model")
modelComponent18.Refresh()
model19 = system6.GetContainer(ComponentName="Model")
model19.Edit()
model18.Edit(StartAsReadOnly=True)
model18.Exit()
model18.Edit()
model18.Exit()
model17.Edit(StartAsReadOnly=True)
model17.Exit()
model19.Exit()
model17.Edit()
model17.Exit()
model18.Edit()
model18.Exit()
model15.Edit()
model15.Exit()
model1.Edit()
model1.Exit()
Save(Overwrite=True)
