# Supplementary material for: Design and Performance Evaluation of Biomimetic Suction Cups Inspired by the Abalone Muscular Foot
Source: Biomimetics (Basel). 2026 Feb 5;11(2):118. doi: 10.3390/biomimetics11020118 (PMC12938121; doi:10.3390/biomimetics11020118)
Supplement: Supplementary file 1 [file biomimetics-11-00118-s001.zip › Supplementary Materials/FEA_files/session_files/journal15.wbjn]

# encoding: utf-8
# 2020 R2
SetScriptVersion(Version="20.2.221")
system1 = GetSystem(Name="SYS 1")
modelComponent1 = system1.GetComponent(Name="Model")
modelComponent1.Refresh()
setupComponent1 = system1.GetComponent(Name="Setup")
setupComponent1.Refresh()
solutionComponent1 = system1.GetComponent(Name="Solution")
solutionComponent1.Refresh()
solution1 = system1.GetContainer(ComponentName="Solution")
solution1.Edit()
model1 = system1.GetContainer(ComponentName="Model")
model1.Exit()
system2 = GetSystem(Name="SYS 3")
modelComponent2 = system2.GetComponent(Name="Model")
modelComponent2.Refresh()
setupComponent2 = system2.GetComponent(Name="Setup")
setupComponent2.Refresh()
setup1 = system2.GetContainer(ComponentName="Setup")
setup1.Edit()
model2 = system2.GetContainer(ComponentName="Model")
model2.Exit()
system3 = GetSystem(Name="SYS 4")
modelComponent3 = system3.GetComponent(Name="Model")
modelComponent3.Refresh()
setupComponent3 = system3.GetComponent(Name="Setup")
setupComponent3.Refresh()
setup2 = system3.GetContainer(ComponentName="Setup")
setup2.Edit()
model2.Edit()
model2.Exit()
model3 = system3.GetContainer(ComponentName="Model")
model3.Exit()
setup1.Edit()
model2.Exit()
Save(Overwrite=True)
system4 = GetSystem(Name="SYS 25")
model4 = system4.GetContainer(ComponentName="Model")
model4.Edit()
model4.Exit()
system5 = GetSystem(Name="SYS 26")
setup3 = system5.GetContainer(ComponentName="Setup")
setup3.Edit()
model5 = system5.GetContainer(ComponentName="Model")
model5.Exit()
system6 = GetSystem(Name="SYS 23")
setup4 = system6.GetContainer(ComponentName="Setup")
setup4.Edit()
model6 = system6.GetContainer(ComponentName="Model")
model6.Exit()
Save(Overwrite=True)
system6.Copy(KeepConnections=True)
system7 = GetSystem(Name="SYS")
system8 = GetSystem(Name="SYS 28")
system7.Move(
    Position="Right",
    RelativeTo=system8)
geometry1 = system7.GetContainer(ComponentName="Geometry")
geometry1.SetFile(FilePath="H:/ANSYS/吸盘/模型/小尺寸/duanxu-tiaowen1.5-20.stp")
modelComponent4 = system7.GetComponent(Name="Model")
modelComponent4.Refresh()
model7 = system7.GetContainer(ComponentName="Model")
model7.Edit()
model7.Exit()
system6.Copy(KeepConnections=True)
system9 = GetSystem(Name="SYS 19")
system9.Move(
    Position="Right",
    RelativeTo=system6)
system9.DisplayText = "1/4  Interrupted groove-1.5-20"
setup5 = system9.GetContainer(ComponentName="Setup")
setup5.Edit()
model8 = system9.GetContainer(ComponentName="Model")
model8.Exit()
system10 = GetSystem(Name="SYS 27")
system10.Copy(KeepConnections=True)
system11 = GetSystem(Name="SYS 20")
system11.Move(
    Position="Right",
    RelativeTo=system9)
system9.Delete()
system11.DisplayText = "Interrupted groove-1.5-20 1/4"
geometry2 = system11.GetContainer(ComponentName="Geometry")
geometry2.SetFile(FilePath="H:/ANSYS/吸盘/模型/小尺寸/duanxu-tiaowen1.5-20.stp")
geometry2.Edit()
geometry2.Exit()
modelComponent5 = system11.GetComponent(Name="Model")
modelComponent5.Refresh()
model9 = system11.GetContainer(ComponentName="Model")
model9.Edit()
model9.Edit()
Save(Overwrite=True)
model9.Exit()
Save(Overwrite=True)
model9.Edit()
model9.Exit()
setup6 = system10.GetContainer(ComponentName="Setup")
setup6.Edit()
model10 = system10.GetContainer(ComponentName="Model")
model10.Exit()
system12 = GetSystem(Name="SYS 29")
setup7 = system12.GetContainer(ComponentName="Setup")
setup7.Edit()
model11 = system12.GetContainer(ComponentName="Model")
model11.Exit()
setup8 = system8.GetContainer(ComponentName="Setup")
setup8.Edit()
model12 = system8.GetContainer(ComponentName="Model")
model12.Exit()
setup9 = system7.GetContainer(ComponentName="Setup")
setup9.Edit()
model7.Exit()
system7.Delete()
system13 = GetSystem(Name="SYS 36")
modelComponent6 = system13.GetComponent(Name="Model")
modelComponent6.Refresh()
model13 = system13.GetContainer(ComponentName="Model")
model13.Edit()
model13.Exit()
system14 = GetSystem(Name="SYS 5")
modelComponent7 = system14.GetComponent(Name="Model")
modelComponent7.Refresh()
model14 = system14.GetContainer(ComponentName="Model")
model14.Edit()
model14.Exit()
system15 = GetSystem(Name="SYS 6")
modelComponent8 = system15.GetComponent(Name="Model")
modelComponent8.Refresh()
model15 = system15.GetContainer(ComponentName="Model")
model15.Edit()
model15.Exit()
system16 = GetSystem(Name="SYS 7")
modelComponent9 = system16.GetComponent(Name="Model")
modelComponent9.Refresh()
model16 = system16.GetContainer(ComponentName="Model")
model16.Edit()
model16.Exit()
system17 = GetSystem(Name="SYS 24")
modelComponent10 = system17.GetComponent(Name="Model")
modelComponent10.Refresh()
model17 = system17.GetContainer(ComponentName="Model")
model17.Edit()
model17.Exit()
system18 = GetSystem(Name="SYS 14")
modelComponent11 = system18.GetComponent(Name="Model")
modelComponent11.Refresh()
model18 = system18.GetContainer(ComponentName="Model")
model18.Edit()
model18.Exit()
system19 = GetSystem(Name="SYS 30")
modelComponent12 = system19.GetComponent(Name="Model")
modelComponent12.Refresh()
model19 = system19.GetContainer(ComponentName="Model")
model19.Edit()
model19.Exit()
system20 = GetSystem(Name="SYS 31")
modelComponent13 = system20.GetComponent(Name="Model")
modelComponent13.Refresh()
model20 = system20.GetContainer(ComponentName="Model")
model20.Edit()
model20.Exit()
system21 = GetSystem(Name="SYS 32")
modelComponent14 = system21.GetComponent(Name="Model")
modelComponent14.Refresh()
model21 = system21.GetContainer(ComponentName="Model")
model21.Edit()
model21.Exit()
setup10 = system16.GetContainer(ComponentName="Setup")
setup10.Edit()
model16.Exit()
model21.Edit()
model21.Exit()
Save(Overwrite=True)
