# Supplementary material for: Design and Performance Evaluation of Biomimetic Suction Cups Inspired by the Abalone Muscular Foot
Source: Biomimetics (Basel). 2026 Feb 5;11(2):118. doi: 10.3390/biomimetics11020118 (PMC12938121; doi:10.3390/biomimetics11020118)
Supplement: Supplementary file 1 [file biomimetics-11-00118-s001.zip › Supplementary Materials/FEA_files/session_files/journal16.wbjn]

# encoding: utf-8
# 2020 R2
SetScriptVersion(Version="20.2.221")
system1 = GetSystem(Name="SYS 24")
setup1 = system1.GetContainer(ComponentName="Setup")
setup1.Edit()
model1 = system1.GetContainer(ComponentName="Model")
model1.Exit()
system2 = GetSystem(Name="SYS 14")
setup2 = system2.GetContainer(ComponentName="Setup")
setup2.Edit()
model2 = system2.GetContainer(ComponentName="Model")
model2.Exit()
system3 = GetSystem(Name="SYS 31")
model3 = system3.GetContainer(ComponentName="Model")
model3.Edit()
model3.Exit()
system4 = GetSystem(Name="SYS 30")
setup3 = system4.GetContainer(ComponentName="Setup")
setup3.Edit()
model4 = system4.GetContainer(ComponentName="Model")
model4.Exit()
system5 = GetSystem(Name="SYS 33")
modelComponent1 = system5.GetComponent(Name="Model")
modelComponent1.Refresh()
model5 = system5.GetContainer(ComponentName="Model")
model5.Edit()
model5.Exit()
system6 = GetSystem(Name="SYS 34")
modelComponent2 = system6.GetComponent(Name="Model")
modelComponent2.Refresh()
model6 = system6.GetContainer(ComponentName="Model")
model6.Edit()
model6.Exit()
system7 = GetSystem(Name="SYS 35")
modelComponent3 = system7.GetComponent(Name="Model")
modelComponent3.Refresh()
model7 = system7.GetContainer(ComponentName="Model")
model7.Edit()
model7.Exit()
model5.Edit()
model5.Exit()
model6.Edit()
model6.Exit()
setup4 = system7.GetContainer(ComponentName="Setup")
setup4.Edit()
model7.Exit()
Save(Overwrite=True)
system8 = GetSystem(Name="SYS 1")
setup5 = system8.GetContainer(ComponentName="Setup")
setup5.Edit()
model8 = system8.GetContainer(ComponentName="Model")
model8.Exit()
setup5.Edit()
model7.Edit()
model8.Exit()
Save(Overwrite=True)
Save(Overwrite=True)
model7.Exit()
geometryComponent1 = system6.GetComponent(Name="Geometry")
geometryComponent1.Update(AllDependencies=True)
setup6 = system6.GetContainer(ComponentName="Setup")
setup6.Edit()
model6.Exit()
model8.Edit()
model8.Exit()
system9 = GetSystem(Name="SYS 3")
model9 = system9.GetContainer(ComponentName="Model")
model9.Edit()
model9.Exit()
system10 = GetSystem(Name="SYS 4")
model10 = system10.GetContainer(ComponentName="Model")
model10.Edit()
model10.Exit()
system11 = GetSystem(Name="SYS 25")
model11 = system11.GetContainer(ComponentName="Model")
model11.Edit()
system12 = GetSystem(Name="SYS 26")
model12 = system12.GetContainer(ComponentName="Model")
model12.Edit(StartAsReadOnly=True)
model12.Exit()
model11.Exit()
model12.Edit()
model12.Exit()
system13 = GetSystem(Name="SYS 2")
setup7 = system13.GetContainer(ComponentName="Setup")
setup7.Edit()
model13 = system13.GetContainer(ComponentName="Model")
model13.Exit()
system14 = GetSystem(Name="SYS 8")
setup8 = system14.GetContainer(ComponentName="Setup")
setup8.Edit()
model14 = system14.GetContainer(ComponentName="Model")
model14.Exit()
system15 = system14.Duplicate(
    ComponentsToShare=[],
    RelativeTo=system14)
system16 = GetSystem(Name="SYS 12")
system15.Move(
    Position="Right",
    RelativeTo=system16)
system15.Move(
    Position="Right",
    RelativeTo=system14)
system15.DisplayText = "groove-40-copy"
geometry1 = system15.GetContainer(ComponentName="Geometry")
geometry1.SetFile(FilePath="H:/ANSYS/吸盘/模型/小尺寸/shuizhi-cao1.stp")
geometry1.Edit()
geometry1.Exit()
modelComponent4 = system15.GetComponent(Name="Model")
modelComponent4.Refresh()
model15 = system15.GetContainer(ComponentName="Model")
model15.Edit()
model15.Exit()
system17 = GetSystem(Name="SYS 9")
model16 = system17.GetContainer(ComponentName="Model")
model16.Edit()
model16.Exit()
Save(Overwrite=True)
system18 = GetSystem(Name="SYS 10")
model17 = system18.GetContainer(ComponentName="Model")
model17.Edit()
model17.Exit()
model13.Edit()
resultsComponent1 = system15.GetComponent(Name="Results")
RemoveComponentFromProject(
    Component=resultsComponent1,
    System=system15)
solutionComponent1 = system15.GetComponent(Name="Solution")
RemoveComponentFromProject(
    Component=solutionComponent1,
    System=system15)
simulationSetup1 = GetDataEntity("/Setup/SimulationSetup:SetupObject for Structural|Static|ANSYS")
Mechanical.SetIsSetupOnly(
    Setup=simulationSetup1,
    SetupOnly=True)
model13.Exit()
system15.Delete()
setup8.Edit()
model14.Exit()
system19 = GetSystem(Name="SYS 20")
model18 = system19.GetContainer(ComponentName="Model")
model18.Edit()
model18.Exit()
system20 = GetSystem(Name="SYS 27")
model19 = system20.GetContainer(ComponentName="Model")
model19.Edit()
model19.Exit()
system21 = GetSystem(Name="SYS 28")
model20 = system21.GetContainer(ComponentName="Model")
model20.Edit()
model20.Exit()
setup9 = system11.GetContainer(ComponentName="Setup")
setup9.Edit()
model11.Exit()
system22 = GetSystem(Name="SYS 11")
setup10 = system22.GetContainer(ComponentName="Setup")
setup10.Edit()
model21 = system22.GetContainer(ComponentName="Model")
model21.Exit()
solution1 = system11.GetContainer(ComponentName="Solution")
solution1.Edit()
model11.Exit()
results1 = system22.GetContainer(ComponentName="Results")
results1.Edit()
model21.Exit()
results1.Edit()
model21.Exit()
results2 = system16.GetContainer(ComponentName="Results")
results2.Edit()
model22 = system16.GetContainer(ComponentName="Model")
model22.Exit()
system23 = GetSystem(Name="SYS 13")
results3 = system23.GetContainer(ComponentName="Results")
results3.Edit()
system24 = GetSystem(Name="SYS 15")
results4 = system24.GetContainer(ComponentName="Results")
results4.Edit()
model23 = system24.GetContainer(ComponentName="Model")
model23.Exit()
system25 = GetSystem(Name="SYS 16")
results5 = system25.GetContainer(ComponentName="Results")
results5.Edit()
model24 = system25.GetContainer(ComponentName="Model")
model24.Exit()
system26 = GetSystem(Name="SYS 29")
results6 = system26.GetContainer(ComponentName="Results")
results6.Edit()
model25 = system26.GetContainer(ComponentName="Model")
model25.Exit()
Save(Overwrite=True)
system27 = GetSystem(Name="SYS 18")
results7 = system27.GetContainer(ComponentName="Results")
results7.Edit()
model26 = system27.GetContainer(ComponentName="Model")
model26.Exit()
Save(Overwrite=True)
