# Supplementary material for: Design and Performance Evaluation of Biomimetic Suction Cups Inspired by the Abalone Muscular Foot
Source: Biomimetics (Basel). 2026 Feb 5;11(2):118. doi: 10.3390/biomimetics11020118 (PMC12938121; doi:10.3390/biomimetics11020118)
Supplement: Supplementary file 1 [file biomimetics-11-00118-s001.zip › Supplementary Materials/FEA_files/session_files/journal17.wbjn]

# encoding: utf-8
# 2020 R2
SetScriptVersion(Version="20.2.221")
system1 = GetSystem(Name="SYS 17")
results1 = system1.GetContainer(ComponentName="Results")
results1.Edit()
model1 = system1.GetContainer(ComponentName="Model")
model1.Exit()
system2 = GetSystem(Name="SYS 36")
results2 = system2.GetContainer(ComponentName="Results")
results2.Edit()
model2 = system2.GetContainer(ComponentName="Model")
model2.Exit()
system3 = GetSystem(Name="SYS 5")
results3 = system3.GetContainer(ComponentName="Results")
results3.Edit()
system4 = GetSystem(Name="SYS 6")
results4 = system4.GetContainer(ComponentName="Results")
results4.Edit()
model3 = system4.GetContainer(ComponentName="Model")
model3.Exit()
system5 = GetSystem(Name="SYS 7")
results5 = system5.GetContainer(ComponentName="Results")
results5.Edit()
model4 = system3.GetContainer(ComponentName="Model")
model4.Exit()
model5 = system5.GetContainer(ComponentName="Model")
model5.Exit()
results3.Edit()
model4.Exit()
system6 = GetSystem(Name="SYS 24")
results6 = system6.GetContainer(ComponentName="Results")
results6.Edit()
model6 = system6.GetContainer(ComponentName="Model")
model6.Exit()
system7 = GetSystem(Name="SYS 14")
results7 = system7.GetContainer(ComponentName="Results")
results7.Edit()
model7 = system7.GetContainer(ComponentName="Model")
model7.Exit()
system8 = GetSystem(Name="SYS 30")
results8 = system8.GetContainer(ComponentName="Results")
results8.Edit()
model8 = system8.GetContainer(ComponentName="Model")
model8.Exit()
system9 = GetSystem(Name="SYS 31")
results9 = system9.GetContainer(ComponentName="Results")
results9.Edit()
model9 = system9.GetContainer(ComponentName="Model")
model9.Exit()
system10 = GetSystem(Name="SYS 32")
results10 = system10.GetContainer(ComponentName="Results")
results10.Edit()
model10 = system10.GetContainer(ComponentName="Model")
model10.Exit()
results9.Edit()
model9.Exit()
system11 = GetSystem(Name="SYS 33")
results11 = system11.GetContainer(ComponentName="Results")
results11.Edit()
model11 = system11.GetContainer(ComponentName="Model")
model11.Exit()
system12 = GetSystem(Name="SYS 34")
results12 = system12.GetContainer(ComponentName="Results")
results12.Edit()
model12 = system12.GetContainer(ComponentName="Model")
model12.Exit()
Save(Overwrite=True)
