# Supplementary material for: Design and Performance Evaluation of Biomimetic Suction Cups Inspired by the Abalone Muscular Foot
Source: Biomimetics (Basel). 2026 Feb 5;11(2):118. doi: 10.3390/biomimetics11020118 (PMC12938121; doi:10.3390/biomimetics11020118)
Supplement: Supplementary file 1 [file biomimetics-11-00118-s001.zip › Supplementary Materials/FEA_files/session_files/journal18.wbjn]

# encoding: utf-8
# 2020 R2
SetScriptVersion(Version="20.2.221")
system1 = GetSystem(Name="SYS 30")
system1.Copy(KeepConnections=True)
system1.Copy(KeepConnections=True)
system2 = GetSystem(Name="SYS 19")
system3 = GetSystem(Name="SYS")
system2.Move(
    Position="Right",
    RelativeTo=system3)
system3.DisplayText = "Copy of ring-1"
system2.DisplayText = "Copy of ring-2"
geometry1 = system3.GetContainer(ComponentName="Geometry")
geometry1.SetFile(FilePath="H:/ANSYS/吸盘/模型/小尺寸/ring-1.stp")
geometry2 = system2.GetContainer(ComponentName="Geometry")
geometry2.SetFile(FilePath="H:/ANSYS/吸盘/模型/小尺寸/ring-2.stp")
geometry2.Edit()
geometry2.Exit()
geometry1.Edit()
geometry1.Exit()
modelComponent1 = system3.GetComponent(Name="Model")
modelComponent1.Refresh()
model1 = system3.GetContainer(ComponentName="Model")
model1.Edit()
model1.Exit()
system4 = GetSystem(Name="SYS 36")
solution1 = system4.GetContainer(ComponentName="Solution")
solution1.Edit()
model2 = system4.GetContainer(ComponentName="Model")
model2.Exit()
modelComponent2 = system2.GetComponent(Name="Model")
modelComponent2.Refresh()
model3 = system2.GetContainer(ComponentName="Model")
model3.Edit()
model3.Exit()
system4.Delete()
system5 = GetSystem(Name="SYS 5")
system5.Delete()
system3.DisplayText = "ring-1"
system2.DisplayText = "ring-2"
system6 = GetSystem(Name="SYS 6")
system3.Move(
    Position="Left",
    RelativeTo=system6)
system2.Move(
    Position="Right",
    RelativeTo=system3)
results1 = system2.GetContainer(ComponentName="Results")
results1.Edit()
model3.Exit()
results2 = system3.GetContainer(ComponentName="Results")
results2.Edit()
model1.Exit()
Save(Overwrite=True)
