# Supplementary material for: Design and Performance Evaluation of Biomimetic Suction Cups Inspired by the Abalone Muscular Foot
Source: Biomimetics (Basel). 2026 Feb 5;11(2):118. doi: 10.3390/biomimetics11020118 (PMC12938121; doi:10.3390/biomimetics11020118)
Supplement: Supplementary file 1 [file biomimetics-11-00118-s001.zip › Supplementary Materials/FEA_files/session_files/journal19.wbjn]

# encoding: utf-8
# 2020 R2
SetScriptVersion(Version="20.2.221")
system1 = GetSystem(Name="SYS 17")
system1.Copy(KeepConnections=True)
system1.Copy(KeepConnections=True)
system2 = GetSystem(Name="SYS 5")
system3 = GetSystem(Name="SYS 28")
system2.Move(
    Position="Right",
    RelativeTo=system3)
system4 = GetSystem(Name="SYS 21")
system4.Move(
    Position="Right",
    RelativeTo=system2)
system2.DisplayText = "groove6+0.5-20"
system4.DisplayText = "Copy of groove6+1-20"
geometry1 = system2.GetContainer(ComponentName="Geometry")
geometry1.SetFile(FilePath="H:/ANSYS/吸盘/模型/小尺寸/shuizhi-cao6+0.5-20.stp")
geometry2 = system4.GetContainer(ComponentName="Geometry")
geometry2.SetFile(FilePath="H:/ANSYS/吸盘/模型/小尺寸/shuizhi-cao6+1-20.stp")
system4.DisplayText = "groove6+1-20"
modelComponent1 = system2.GetComponent(Name="Model")
modelComponent1.Refresh()
model1 = system2.GetContainer(ComponentName="Model")
model1.Edit()
model1.Exit()
geometry1.Edit()
geometry1.Exit()
geometry2.Edit()
geometry2.Exit()
geometry1.Edit()
geometry1.Exit()
geometry1.SetFile(FilePath="H:/ANSYS/吸盘/模型/小尺寸/shuizhi-cao6+0.5-20.stp")
geometry2.SetFile(FilePath="H:/ANSYS/吸盘/模型/小尺寸/shuizhi-cao6+1-20.stp")
geometry1.Edit()
geometry1.Exit()
geometry2.Edit()
geometry2.Exit()
modelComponent1.Refresh()
model1.Edit()
model1.Exit()
modelComponent2 = system4.GetComponent(Name="Model")
modelComponent2.Refresh()
model2 = system4.GetContainer(ComponentName="Model")
model2.Edit()
model2.Exit()
Save(Overwrite=True)
