# Supplementary material for: Design and Performance Evaluation of Biomimetic Suction Cups Inspired by the Abalone Muscular Foot
Source: Biomimetics (Basel). 2026 Feb 5;11(2):118. doi: 10.3390/biomimetics11020118 (PMC12938121; doi:10.3390/biomimetics11020118)
Supplement: Supplementary file 1 [file biomimetics-11-00118-s001.zip › Supplementary Materials/FEA_files/session_files/journal21.wbjn]

# encoding: utf-8
# 2020 R2
SetScriptVersion(Version="20.2.221")
system1 = GetSystem(Name="SYS 17")
system1.Copy(KeepConnections=True)
system2 = GetSystem(Name="SYS 22")
geometry1 = system2.GetContainer(ComponentName="Geometry")
geometry1.SetFile(FilePath="H:/ANSYS/吸盘/模型/小尺寸/shuizhi-cao6+1.5-20.stp")
modelComponent1 = system2.GetComponent(Name="Model")
modelComponent1.Refresh()
model1 = system2.GetContainer(ComponentName="Model")
model1.Edit()
model1.Exit()
model2 = system1.GetContainer(ComponentName="Model")
model2.Edit()
model2.Exit()
model1.Edit()
results1 = system1.GetContainer(ComponentName="Results")
results1.Edit()
model1.Exit()
model2.Exit()
model1.Edit()
model1.Exit()
geometry1.Edit()
geometry1.Exit()
modelComponent1.Refresh()
model1.Edit()
model1.Exit()
Save(Overwrite=True)
