# Supplementary material for: Design and Performance Evaluation of Biomimetic Suction Cups Inspired by the Abalone Muscular Foot
Source: Biomimetics (Basel). 2026 Feb 5;11(2):118. doi: 10.3390/biomimetics11020118 (PMC12938121; doi:10.3390/biomimetics11020118)
Supplement: Supplementary file 1 [file biomimetics-11-00118-s001.zip › Supplementary Materials/FEA_files/session_files/journal24.wbjn]

# encoding: utf-8
# 2020 R2
SetScriptVersion(Version="20.2.221")
system1 = GetSystem(Name="SYS 37")
geometry1 = system1.GetContainer(ComponentName="Geometry")
geometry1.Edit()
geometry1.Exit()
system2 = GetSystem(Name="SYS 38")
geometry2 = system2.GetContainer(ComponentName="Geometry")
geometry2.SetFile(FilePath="H:/ANSYS/吸盘/模型/小尺寸/shuizhi-cao6+1.5-20.stp")
geometry2.Edit()
solution1 = system1.GetContainer(ComponentName="Solution")
solution1.Edit()
geometry2.Exit()
model1 = system1.GetContainer(ComponentName="Model")
model1.Exit()
geometry2.SetFile(FilePath="H:/ANSYS/吸盘/模型/小尺寸/1-HEX-cao6+1.5-20.stp")
geometry2.Edit()
geometry2.Exit()
modelComponent1 = system2.GetComponent(Name="Model")
modelComponent1.Refresh()
model2 = system2.GetContainer(ComponentName="Model")
model2.Edit()
model2.Exit()
system3 = GetSystem(Name="SYS 17")
system3.Delete()
system4 = GetSystem(Name="SYS 18")
system4.Delete()
system5 = GetSystem(Name="SYS 29")
system6 = GetSystem(Name="SYS 36")
system5.Move(
    Position="Right",
    RelativeTo=system6)
system7 = GetSystem(Name="SYS 5")
system7.Move(
    Position="Right",
    RelativeTo=system5)
system8 = GetSystem(Name="SYS 21")
system8.Move(
    Position="Right",
    RelativeTo=system7)
system1.DisplayText = "groove6+2-20"
system2.DisplayText = "groove6+1.5-20"
system7.Move(
    Position="Right",
    RelativeTo=system2)
system8.Move(
    Position="Right",
    RelativeTo=system2)
system5.Move(
    Position="Left",
    RelativeTo=system1)
system9 = GetSystem(Name="SYS 22")
system9.Copy(KeepConnections=True)
system10 = GetSystem(Name="SYS 17")
system9.Move(
    Position="Left",
    RelativeTo=system10)
system10.Copy(KeepConnections=True)
system9.Copy(KeepConnections=True)
system11 = GetSystem(Name="SYS 18")
system11.Move(
    Position="Right",
    RelativeTo=system10)
system12 = GetSystem(Name="SYS 39")
system12.Move(
    Position="Right",
    RelativeTo=system11)
system12.Copy(KeepConnections=True)
system13 = GetSystem(Name="SYS 40")
system13.Move(
    Position="Right",
    RelativeTo=system12)
system9.Move(
    Position="Right",
    RelativeTo=system11)
system10.DisplayText = "HEX-groove6+3-20"
system11.DisplayText = "HEX-groove6+2-20"
system12.DisplayText = "HEX-groove6+1-20"
system13.DisplayText = "HEX-groove6+0.5-20"
Save(Overwrite=True)
