# Supplementary material for: Design and Performance Evaluation of Biomimetic Suction Cups Inspired by the Abalone Muscular Foot
Source: Biomimetics (Basel). 2026 Feb 5;11(2):118. doi: 10.3390/biomimetics11020118 (PMC12938121; doi:10.3390/biomimetics11020118)
Supplement: Supplementary file 1 [file biomimetics-11-00118-s001.zip › Supplementary Materials/FEA_files/session_files/journal25.wbjn]

# encoding: utf-8
# 2020 R2
SetScriptVersion(Version="20.2.221")
system1 = GetSystem(Name="SYS 3")
system1.Delete()
system2 = GetSystem(Name="SYS 22")
system2.DisplayText = "HEX-groove+1.5-20"
system3 = GetSystem(Name="SYS 39")
system4 = GetSystem(Name="SYS 18")
system3.Move(
    Position="Right",
    RelativeTo=system4)
system5 = GetSystem(Name="SYS 40")
system5.Delete()
system6 = GetSystem(Name="SYS 5")
system2.Move(
    Position="Right",
    RelativeTo=system6)
system7 = GetSystem(Name="SYS 17")
system7.DisplayText = "HEX-groove+2.5-20-3"
system4.DisplayText = "HEX-groove+1.5-20-3"
system3.DisplayText = "HEX-groove+0.5-20-3"
geometry1 = system7.GetContainer(ComponentName="Geometry")
geometry1.SetFile(FilePath="E:/安防/课题/2022省教育厅一般科研课题/吸盘/模型/小尺寸/HEX-groove-2.5-20-3.stp")
geometry2 = system4.GetContainer(ComponentName="Geometry")
geometry2.SetFile(FilePath="E:/安防/课题/2022省教育厅一般科研课题/吸盘/模型/小尺寸/HEX-groove-1.5-20-3.stp")
geometry3 = system3.GetContainer(ComponentName="Geometry")
geometry3.SetFile(FilePath="E:/安防/课题/2022省教育厅一般科研课题/吸盘/模型/小尺寸/HEX-groove-0.5-20-3.stp")
system8 = GetSystem(Name="SYS 34")
system8.Delete()
system9 = GetSystem(Name="SYS 33")
system9.Delete()
system10 = GetSystem(Name="SYS 32")
system10.Delete()
system11 = GetSystem(Name="SYS 14")
system11.Delete()
system12 = GetSystem(Name="SYS 24")
system12.Delete()
geometry1.Edit()
geometry1.Exit()
modelComponent1 = system7.GetComponent(Name="Model")
modelComponent1.Refresh()
setupComponent1 = system7.GetComponent(Name="Setup")
setupComponent1.Refresh()
setup1 = system7.GetContainer(ComponentName="Setup")
setup1.Edit()
model1 = system7.GetContainer(ComponentName="Model")
model1.Exit()
Save(Overwrite=True)
