# Supplementary material for: Design and Performance Evaluation of Biomimetic Suction Cups Inspired by the Abalone Muscular Foot
Source: Biomimetics (Basel). 2026 Feb 5;11(2):118. doi: 10.3390/biomimetics11020118 (PMC12938121; doi:10.3390/biomimetics11020118)
Supplement: Supplementary file 1 [file biomimetics-11-00118-s001.zip › Supplementary Materials/FEA_files/session_files/journal27.wbjn]

# encoding: utf-8
# 2020 R2
SetScriptVersion(Version="20.2.221")
system1 = GetSystem(Name="SYS 18")
setup1 = system1.GetContainer(ComponentName="Setup")
setup1.Edit()
model1 = system1.GetContainer(ComponentName="Model")
model1.Exit()
system2 = GetSystem(Name="SYS 39")
setup2 = system2.GetContainer(ComponentName="Setup")
setup2.Edit()
model2 = system2.GetContainer(ComponentName="Model")
model2.Exit()
Save(Overwrite=True)
system3 = GetSystem(Name="SYS 30")
system3.DisplayText = "ring-2.5-3"
system4 = GetSystem(Name="SYS 31")
system4.DisplayText = "ring-1.5-3"
system5 = GetSystem(Name="SYS 35")
system5.DisplayText = "ring-0.5-3"
geometry1 = system3.GetContainer(ComponentName="Geometry")
geometry1.SetFile(FilePath="E:/安防/课题/2022省教育厅一般科研课题/吸盘/模型/小尺寸/ring-2.5-3.stp")
geometry2 = system4.GetContainer(ComponentName="Geometry")
geometry2.SetFile(FilePath="E:/安防/课题/2022省教育厅一般科研课题/吸盘/模型/小尺寸/ring-1.5-3.stp")
geometry3 = system5.GetContainer(ComponentName="Geometry")
geometry3.SetFile(FilePath="E:/安防/课题/2022省教育厅一般科研课题/吸盘/模型/小尺寸/ring-0.5-3.stp")
geometry1.Edit()
geometry1.Exit()
geometry2.Edit()
geometry2.Exit()
geometry3.Edit()
geometry3.Exit()
Save(Overwrite=True)
modelComponent1 = system3.GetComponent(Name="Model")
modelComponent1.Refresh()
model3 = system3.GetContainer(ComponentName="Model")
model3.Edit()
model3.Exit()
modelComponent2 = system4.GetComponent(Name="Model")
modelComponent2.Refresh()
model4 = system4.GetContainer(ComponentName="Model")
model4.Edit()
model4.Exit()
modelComponent3 = system5.GetComponent(Name="Model")
modelComponent3.Refresh()
model5 = system5.GetContainer(ComponentName="Model")
model5.Edit()
model5.Exit()
solution1 = system4.GetContainer(ComponentName="Solution")
solution1.Edit()
model4.Exit()
setup3 = system3.GetContainer(ComponentName="Setup")
setup3.Edit()
model3.Exit()
Save(Overwrite=True)
