# Supplementary material for: Design and Performance Evaluation of Biomimetic Suction Cups Inspired by the Abalone Muscular Foot
Source: Biomimetics (Basel). 2026 Feb 5;11(2):118. doi: 10.3390/biomimetics11020118 (PMC12938121; doi:10.3390/biomimetics11020118)
Supplement: Supplementary file 1 [file biomimetics-11-00118-s001.zip › Supplementary Materials/FEA_files/session_files/journal28.wbjn]

# encoding: utf-8
# 2020 R2
SetScriptVersion(Version="20.2.221")
system1 = GetSystem(Name="SYS 4")
system1.Copy(KeepConnections=True)
system2 = GetSystem(Name="SYS 28")
system3 = system2.Duplicate(
    ComponentsToShare=[],
    RelativeTo=system2)
system4 = GetSystem(Name="SYS 35")
system3.Move(
    Position="Right",
    RelativeTo=system4)
system5 = GetSystem(Name="SYS 36")
system3.Move(
    Position="Right",
    RelativeTo=system5)
system6 = GetSystem(Name="SYS 3")
system6.Move(
    Position="Right",
    RelativeTo=system5)
system7 = GetSystem(Name="SYS 2")
system7.Copy(KeepConnections=True)
system8 = GetSystem(Name="SYS 13")
system8.Copy(KeepConnections=True)
system9 = GetSystem(Name="SYS 16")
system9.Copy(KeepConnections=True)
system10 = GetSystem(Name="SYS 32")
system11 = GetSystem(Name="SYS 24")
system10.Move(
    Position="Right",
    RelativeTo=system11)
system12 = GetSystem(Name="SYS 33")
system12.Move(
    Position="Right",
    RelativeTo=system10)
geometry1 = system6.GetContainer(ComponentName="Geometry")
geometry1.SetFile(FilePath="E:/安防/课题/2022省教育厅一般科研课题/吸盘/模型/小尺寸/shuizhi-3.stp")
geometry1.Edit()
geometry1.Exit()
geometry2 = system3.GetContainer(ComponentName="Geometry")
geometry2.SetFile(FilePath="E:/安防/课题/2022省教育厅一般科研课题/吸盘/模型/小尺寸/duanxu-tiaowen1.5-40.stp")
geometry2.Edit()
geometry2.Exit()
modelComponent1 = system6.GetComponent(Name="Model")
modelComponent1.Refresh()
model1 = system6.GetContainer(ComponentName="Model")
model1.Edit()
model1.Exit()
Save(Overwrite=True)
