# Supplementary material for: Design and Performance Evaluation of Biomimetic Suction Cups Inspired by the Abalone Muscular Foot
Source: Biomimetics (Basel). 2026 Feb 5;11(2):118. doi: 10.3390/biomimetics11020118 (PMC12938121; doi:10.3390/biomimetics11020118)
Supplement: Supplementary file 1 [file biomimetics-11-00118-s001.zip › Supplementary Materials/FEA_files/session_files/journal31.wbjn]

# encoding: utf-8
# 2020 R2
SetScriptVersion(Version="20.2.221")
system1 = GetSystem(Name="SYS 14")
system1.Copy(KeepConnections=True)
system2 = GetSystem(Name="SYS 34")
model1 = system2.GetContainer(ComponentName="Model")
model1.Edit()
model1.Exit()
system3 = GetSystem(Name="SYS 24")
model2 = system3.GetContainer(ComponentName="Model")
model2.Edit()
model2.Exit()
system4 = GetSystem(Name="SYS 32")
geometry1 = system4.GetContainer(ComponentName="Geometry")
geometry1.SetFile(FilePath="E:/安防/课题/2022省教育厅一般科研课题/吸盘/模型/小尺寸/shuizhi-cao4-20.stp")
system5 = GetSystem(Name="SYS 33")
geometry2 = system5.GetContainer(ComponentName="Geometry")
geometry2.SetFile(FilePath="E:/安防/课题/2022省教育厅一般科研课题/吸盘/模型/小尺寸/shuizhi-cao6-20.stp")
geometry3 = system3.GetContainer(ComponentName="Geometry")
geometry3.SetFile(FilePath="E:/安防/课题/2022省教育厅一般科研课题/吸盘/模型/小尺寸/lianxu-cao-40.stp")
system6 = GetSystem(Name="SYS 3")
geometry4 = system6.GetContainer(ComponentName="Geometry")
geometry4.SetFile(FilePath="E:/安防/课题/2022省教育厅一般科研课题/吸盘/模型/小尺寸/yuankong2.5-40.stp")
geometry4.Edit()
geometry4.Exit()
geometry3.Edit()
geometry3.Exit()
system2.Delete()
geometry1.Edit()
geometry1.Exit()
geometry2.Edit()
geometry2.Exit()
geometry2.SetFile(FilePath="E:/安防/课题/2022省教育厅一般科研课题/吸盘/模型/小尺寸/groove-6-20.stp")
geometry2.Edit()
geometry2.Exit()
modelComponent1 = system6.GetComponent(Name="Model")
modelComponent1.Refresh()
model3 = system6.GetContainer(ComponentName="Model")
model3.Edit()
model3.Exit()
model3.Edit()
model3.Exit()
modelComponent2 = system3.GetComponent(Name="Model")
modelComponent2.Refresh()
model2.Edit()
model2.Exit()
Save(Overwrite=True)
