# Supplementary material for: Design and Performance Evaluation of Biomimetic Suction Cups Inspired by the Abalone Muscular Foot
Source: Biomimetics (Basel). 2026 Feb 5;11(2):118. doi: 10.3390/biomimetics11020118 (PMC12938121; doi:10.3390/biomimetics11020118)
Supplement: Supplementary file 1 [file biomimetics-11-00118-s001.zip › Supplementary Materials/FEA_files/session_files/journal35.wbjn]

# encoding: utf-8
# 2020 R2
SetScriptVersion(Version="20.2.221")
system1 = GetSystem(Name="SYS 17")
results1 = system1.GetContainer(ComponentName="Results")
results1.Edit()
model1 = system1.GetContainer(ComponentName="Model")
model1.Exit()
Save(Overwrite=True)
