# Supplementary material for: Design and Performance Evaluation of Biomimetic Suction Cups Inspired by the Abalone Muscular Foot
Source: Biomimetics (Basel). 2026 Feb 5;11(2):118. doi: 10.3390/biomimetics11020118 (PMC12938121; doi:10.3390/biomimetics11020118)
Supplement: Supplementary file 1 [file biomimetics-11-00118-s001.zip › Supplementary Materials/FEA_files/session_files/journal4.wbjn]

# encoding: utf-8
# 2020 R2
SetScriptVersion(Version="20.2.221")
template1 = GetTemplate(
    TemplateName="Static Structural",
    Solver="ANSYS")
system1 = GetSystem(Name="SYS")
system2 = template1.CreateSystem(
    Position="Right",
    RelativeTo=system1)
geometry1 = system2.GetContainer(ComponentName="Geometry")
geometry1.SetFile(FilePath="E:/ANSYS/吸盘/模型/小尺寸/shuizhi2.stp")
geometry1.Edit()
geometry1.Exit()
modelComponent1 = system2.GetComponent(Name="Model")
modelComponent1.Refresh()
model1 = system2.GetContainer(ComponentName="Model")
model1.Edit()
model1.Exit()
engineeringData1 = system2.GetContainer(ComponentName="Engineering Data")
matl1 = engineeringData1.CreateMaterial(Name="silica")
matlProp1 = matl1.CreateProperty(
    Name="Ogden Foam",
    Definition="3rd Order",
    Qualifiers={"Definition": "3rd Order", "Behavior": ""})
matlProp1.SetData(
    Index=-1,
    Variables=["Material Constant MU1"],
    Values=[["99161 [Pa]"]])
matlProp1.SetData(
    Variables=["Material Constant A1"],
    Values=[["1604"]])
matlProp1.SetData(
    Variables=["Material Constant MU2"],
    Values=[["1065 [Pa]"]])
matlProp1.SetData(
    Variables=["Material Constant A2"],
    Values=[["0"]])
matlProp1.SetData(
    Variables=["Material Constant MU3"],
    Values=[["0 [Pa]"]])
matlProp1.SetData(
    Variables=["Material Constant A3"],
    Values=[["0"]])
matlProp1.Delete(Definition="3rd Order")
matlProp2 = matl1.CreateProperty(
    Name="Yeoh",
    Definition="3rd Order",
    Qualifiers={"Definition": "3rd Order", "Behavior": ""})
matlProp2.SetData(
    Index=-1,
    Variables=["Material Constant C10"],
    Values=[["99161 [Pa]"]])
matlProp2.SetData(
    Variables=["Material Constant C20"],
    Values=[["1604 [Pa]"]])
matlProp2.SetData(
    Variables=["Material Constant C30"],
    Values=[["1065 [Pa]"]])
matlProp2.SetData(
    Variables=["Incompressibility Parameter D1"],
    Values=[["0 [Pa^-1]"]])
matlProp2.SetData(
    Variables=["Incompressibility Parameter D2"],
    Values=[["0 [Pa^-1]"]])
matlProp2.SetData(
    Variables=["Incompressibility Parameter D3"],
    Values=[["0 [Pa^-1]"]])
modelComponent1.Refresh()
model1.Edit()
model1.Exit()
Save(Overwrite=True)
