# Supplementary material for: Design and Performance Evaluation of Biomimetic Suction Cups Inspired by the Abalone Muscular Foot
Source: Biomimetics (Basel). 2026 Feb 5;11(2):118. doi: 10.3390/biomimetics11020118 (PMC12938121; doi:10.3390/biomimetics11020118)
Supplement: Supplementary file 1 [file biomimetics-11-00118-s001.zip › Supplementary Materials/FEA_files/session_files/journal40.wbjn]

# encoding: utf-8
# 2020 R2
SetScriptVersion(Version="20.2.221")
Save(Overwrite=True)
system1 = GetSystem(Name="SYS 3")
system1.Delete()
system2 = GetSystem(Name="SYS 29")
system2.Delete()
system3 = GetSystem(Name="SYS 5")
system3.Delete()
system4 = GetSystem(Name="SYS 22")
system4.Delete()
system5 = GetSystem(Name="SYS 1")
system5.Delete()
system6 = GetSystem(Name="SYS 12")
system6.Delete()
system7 = GetSystem(Name="SYS 2")
system7.Delete()
system8 = GetSystem(Name="SYS 8")
system8.Delete()
system9 = GetSystem(Name="SYS 9")
system9.Delete()
system10 = GetSystem(Name="SYS 10")
system10.Delete()
system11 = GetSystem(Name="SYS 11")
system11.Delete()
system12 = GetSystem(Name="SYS 7")
system12.Delete()
system13 = GetSystem(Name="SYS 23")
system13.Delete()
system14 = GetSystem(Name="SYS 20")
system14.Delete()
system15 = GetSystem(Name="SYS 27")
system15.Delete()
system16 = GetSystem(Name="SYS 28")
system16.Delete()
system17 = GetSystem(Name="SYS")
system17.Delete()
system18 = GetSystem(Name="SYS 19")
system18.Delete()
system19 = GetSystem(Name="SYS 6")
system19.Delete()
system20 = GetSystem(Name="SYS 35")
system20.Delete()
system21 = GetSystem(Name="SYS 15")
system21.Delete()
system22 = GetSystem(Name="SYS 16")
system22.Delete()
system23 = GetSystem(Name="SYS 31")
system23.Delete()
system24 = GetSystem(Name="SYS 13")
system24.Delete()
system25 = GetSystem(Name="SYS 4")
system25.Delete()
system26 = GetSystem(Name="SYS 25")
system26.Delete()
system27 = GetSystem(Name="SYS 26")
system27.Delete()
system28 = GetSystem(Name="SYS 30")
system28.Delete()
Save(Overwrite=True)
