# Supplementary material for: Design and Performance Evaluation of Biomimetic Suction Cups Inspired by the Abalone Muscular Foot
Source: Biomimetics (Basel). 2026 Feb 5;11(2):118. doi: 10.3390/biomimetics11020118 (PMC12938121; doi:10.3390/biomimetics11020118)
Supplement: Supplementary file 1 [file biomimetics-11-00118-s001.zip › Supplementary Materials/FEA_files/session_files/journal41.wbjn]

# encoding: utf-8
# 2020 R2
SetScriptVersion(Version="20.2.221")
system1 = GetSystem(Name="SYS 33")
system1.Delete()
system2 = GetSystem(Name="SYS 17")
results1 = system2.GetContainer(ComponentName="Results")
results1.Edit()
model1 = system2.GetContainer(ComponentName="Model")
model1.Exit()
system3 = GetSystem(Name="SYS 24")
system3.Delete()
system4 = GetSystem(Name="SYS 32")
system4.Delete()
system5 = GetSystem(Name="SYS 36")
system5.Delete()
system6 = GetSystem(Name="SYS 18")
system6.Delete()
system7 = GetSystem(Name="SYS 39")
system7.Delete()
system8 = GetSystem(Name="SYS 21")
system8.Delete()
system9 = GetSystem(Name="SYS 14")
system9.Delete()
system10 = GetSystem(Name="SYS 38")
system10.Delete()
system11 = GetSystem(Name="SYS 37")
system11.Delete()
Save(Overwrite=True)
