# Supplementary material for: Design and Performance Evaluation of Biomimetic Suction Cups Inspired by the Abalone Muscular Foot
Source: Biomimetics (Basel). 2026 Feb 5;11(2):118. doi: 10.3390/biomimetics11020118 (PMC12938121; doi:10.3390/biomimetics11020118)
Supplement: Supplementary file 1 [file biomimetics-11-00118-s001.zip › Supplementary Materials/FEA_files/session_files/journal5.wbjn]

# encoding: utf-8
# 2020 R2
SetScriptVersion(Version="20.2.221")
system1 = GetSystem(Name="SYS 1")
model1 = system1.GetContainer(ComponentName="Model")
model1.Edit()
model1.Exit()
system1.Copy(KeepConnections=True)
system1.DisplayText = "shuizhi2"
system2 = GetSystem(Name="SYS 2")
system2.DisplayText = "shuizhi2-yujiazai"
model2 = system2.GetContainer(ComponentName="Model")
model2.Edit()
model2.Exit()
model1.Edit()
model1.Exit()
Save(Overwrite=True)
system2.Delete()
system3 = GetSystem(Name="SYS")
model3 = system3.GetContainer(ComponentName="Model")
model3.Edit()
model3.Exit()
Save(Overwrite=True)
Save(Overwrite=True)
Save(Overwrite=True)
model3.Edit()
model3.Exit()
Save(Overwrite=True)
