# Supplementary material for: Design and Performance Evaluation of Biomimetic Suction Cups Inspired by the Abalone Muscular Foot
Source: Biomimetics (Basel). 2026 Feb 5;11(2):118. doi: 10.3390/biomimetics11020118 (PMC12938121; doi:10.3390/biomimetics11020118)
Supplement: Supplementary file 1 [file biomimetics-11-00118-s001.zip › Supplementary Materials/FEA_files/session_files/journal6.wbjn]

# encoding: utf-8
# 2020 R2
SetScriptVersion(Version="20.2.221")
system1 = GetSystem(Name="SYS 1")
system1.Copy(KeepConnections=True)
system2 = GetSystem(Name="SYS 2")
system2.DisplayText = "shuizhi-3"
geometry1 = system2.GetContainer(ComponentName="Geometry")
geometry1.SetFile(FilePath="E:/ANSYS/吸盘/模型/小尺寸/shuizhi-3.stp")
modelComponent1 = system2.GetComponent(Name="Model")
modelComponent1.Refresh()
model1 = system2.GetContainer(ComponentName="Model")
model1.Edit()
model1.Exit()
geometry1.Edit()
geometry1.Exit()
geometry1.SetFile(FilePath="E:/ANSYS/吸盘/模型/小尺寸/shuizhi-cao1.stp")
geometry1.Edit()
geometry1.Exit()
modelComponent1.Refresh()
model1.Edit()
model1.Exit()
system2.DisplayText = "shuizhi-操"
system2.DisplayText = "shuizhi-cao1"
system2.Copy(KeepConnections=True)
system3 = GetSystem(Name="SYS 3")
system3.DisplayText = "shuizhi-3"
geometry2 = system3.GetContainer(ComponentName="Geometry")
geometry2.SetFile(FilePath="E:/ANSYS/吸盘/模型/小尺寸/shuizhi-3.stp")
geometry2.Edit()
geometry2.Exit()
modelComponent2 = system3.GetComponent(Name="Model")
modelComponent2.Refresh()
model2 = system3.GetContainer(ComponentName="Model")
model2.Edit()
model2.Exit()
results1 = system2.GetContainer(ComponentName="Results")
results1.Edit(StartAsReadOnly=True)
model1.Exit()
system3.Copy(KeepConnections=True)
system4 = GetSystem(Name="SYS 4")
geometry3 = system4.GetContainer(ComponentName="Geometry")
geometry3.SetFile(FilePath="E:/ANSYS/吸盘/模型/小尺寸/shuizhi-8.stp")
geometry3.Edit()
geometry3.Exit()
system4.DisplayText = "shuizhi-8"
Save(Overwrite=True)
modelComponent3 = system4.GetComponent(Name="Model")
modelComponent3.Refresh()
model3 = system4.GetContainer(ComponentName="Model")
model3.Edit()
model3.Exit()
Save(Overwrite=True)
system2.Copy(KeepConnections=True)
system5 = GetSystem(Name="SYS 5")
engineeringData1 = system5.GetContainer(ComponentName="Engineering Data")
matl1 = engineeringData1.CreateMaterial(Name="glass")
matlProp1 = matl1.CreateProperty(
    Name="Density",
    Qualifiers={"Definition": "", "Behavior": ""})
matlProp1.SetData(
    Index=-1,
    Variables=["Density"],
    Values=[["2.46 [kg m^-3]"]])
matlProp1.SetVariableProperty(
    VariableName="Density",
    Property="Unit",
    Value="g cm^-3")
matlProp1.SetData(
    Variables=["Density"],
    Values=[["0.00246 [g cm^-3]"]])
matlProp1.SetData(
    Variables=["Density"],
    Values=[["2.46 [g cm^-3]"]])
matlProp2 = matl1.CreateProperty(
    Name="Elasticity",
    Behavior="Isotropic",
    Qualifiers={"Definition": "", "Behavior": "Isotropic"})
matlProp2.SetData(
    Index=-1,
    Variables=["Young's Modulus"],
    Values=[["68900000000 [Pa]"]])
matlProp2.SetData(
    Variables=["Poisson's Ratio"],
    Values=[["0.23"]])
modelComponent4 = system5.GetComponent(Name="Model")
modelComponent4.Refresh()
model4 = system5.GetContainer(ComponentName="Model")
model4.Edit()
model4.Exit()
system5.Move(
    Position="Right",
    RelativeTo=system2)
system3.Copy(KeepConnections=True)
system6 = GetSystem(Name="SYS 6")
system6.Move(
    Position="Right",
    RelativeTo=system3)
system4.Copy(KeepConnections=True)
system7 = GetSystem(Name="SYS 7")
system7.Move(
    Position="Right",
    RelativeTo=system4)
engineeringData2 = system6.GetContainer(ComponentName="Engineering Data")
matl2 = engineeringData2.CreateMaterial(Name="glass")
matlProp3 = matl2.CreateProperty(
    Name="Density",
    Qualifiers={"Definition": "", "Behavior": ""})
matlProp4 = matl2.CreateProperty(
    Name="Elasticity",
    Behavior="Isotropic",
    Qualifiers={"Definition": "", "Behavior": "Isotropic"})
matlProp3.SetVariableProperty(
    VariableName="Density",
    Property="Unit",
    Value="g cm^-3")
matlProp3.SetData(
    Index=-1,
    Variables=["Density"],
    Values=[["2.46 [g cm^-3]"]])
matlProp4.SetData(
    Index=-1,
    Variables=["Young's Modulus"],
    Values=[["69800000000 [Pa]"]])
matlProp4.SetData(
    Variables=["Poisson's Ratio"],
    Values=[["0.23"]])
engineeringData3 = system7.GetContainer(ComponentName="Engineering Data")
matl3 = engineeringData3.CreateMaterial(Name="glass")
matlProp5 = matl3.CreateProperty(
    Name="Density",
    Qualifiers={"Definition": "", "Behavior": ""})
matlProp6 = matl3.CreateProperty(
    Name="Elasticity",
    Behavior="Isotropic",
    Qualifiers={"Definition": "", "Behavior": "Isotropic"})
matlProp5.SetVariableProperty(
    VariableName="Density",
    Property="Unit",
    Value="g cm^-3")
matlProp5.SetData(
    Index=-1,
    Variables=["Density"],
    Values=[["2.46 [g cm^-3]"]])
matlProp6.SetData(
    Index=-1,
    Variables=["Young's Modulus"],
    Values=[["69800000000 [Pa]"]])
matlProp6.SetData(
    Variables=["Poisson's Ratio"],
    Values=[["0.23"]])
modelComponent5 = system6.GetComponent(Name="Model")
modelComponent5.Refresh()
model5 = system6.GetContainer(ComponentName="Model")
model5.Edit()
model5.Exit()
Save(Overwrite=True)
favorites1 = EngData.LoadFavoriteItems()
library1 = EngData.OpenLibrary(
    Name="General Materials",
    Source="General_Materials.xml")
library2 = EngData.OpenLibrary(
    Name="Hyperelastic Materials",
    Source="Hyperelastic_Materials.xml")
library3 = EngData.OpenLibrary(
    Name="Thermal Materials",
    Source="Thermal_Materials.xml")
matl4 = engineeringData2.ImportMaterial(
    Name="Glass",
    Source="Thermal_Materials.xml")
EngData.EnableFilter(Enable=False)
modelComponent5.Refresh()
model5.Edit()
modelComponent6 = system7.GetComponent(Name="Model")
modelComponent6.Refresh()
model6 = system7.GetContainer(ComponentName="Model")
model6.Edit()
model6.Exit()
system2.Copy(KeepConnections=True)
system8 = GetSystem(Name="SYS 8")
system8.Delete()
system5.Copy(KeepConnections=True)
system9 = GetSystem(Name="SYS 8")
model7 = system9.GetContainer(ComponentName="Model")
model7.Edit()
model7.Exit()
geometry4 = system9.GetContainer(ComponentName="Geometry")
geometry4.SetFile(FilePath="E:/ANSYS/吸盘/模型/小尺寸/shuizhi-cao1-50.stp")
system9.DisplayText = "shuizhi-cao1-50"
geometry4.Edit()
geometry4.Exit()
geometry4.SetFile(FilePath="E:/ANSYS/吸盘/模型/小尺寸/shuizhi-cao1-50.stp")
geometry4.Edit()
geometry4.Exit()
modelComponent7 = system9.GetComponent(Name="Model")
modelComponent7.Refresh()
model7.Edit()
model7.Exit()
model7.Edit()
model7.Exit()
model6.Edit()
model6.Exit()
system9.Copy(KeepConnections=True)
system9.Move(
    Position="Right",
    RelativeTo=system5)
system10 = GetSystem(Name="SYS 9")
system10.Move(
    Position="Right",
    RelativeTo=system9)
system10.Copy(KeepConnections=True)
system11 = GetSystem(Name="SYS 10")
system11.Move(
    Position="Right",
    RelativeTo=system10)
system10.DisplayText = "shuizhi-cao1-20"
system11.DisplayText = "shuizhi-cao1-30"
geometry5 = system10.GetContainer(ComponentName="Geometry")
geometry5.SetFile(FilePath="E:/ANSYS/吸盘/模型/小尺寸/shuizhi-cao1-20.stp")
geometry6 = system11.GetContainer(ComponentName="Geometry")
geometry6.SetFile(FilePath="E:/ANSYS/吸盘/模型/小尺寸/shuizhi-cao1-30.stp")
geometry5.Edit()
geometry5.Exit()
modelComponent8 = system10.GetComponent(Name="Model")
modelComponent8.Refresh()
model8 = system10.GetContainer(ComponentName="Model")
model8.Edit()
model8.Exit()
geometry6.Edit()
geometry6.Exit()
modelComponent9 = system11.GetComponent(Name="Model")
modelComponent9.Refresh()
model9 = system11.GetContainer(ComponentName="Model")
model9.Edit()
model9.Exit()
modelComponent6.Refresh()
setupComponent1 = system7.GetComponent(Name="Setup")
setupComponent1.Refresh()
setup1 = system7.GetContainer(ComponentName="Setup")
setup1.Edit()
model6.Exit()
model5.Exit()
setup2 = system9.GetContainer(ComponentName="Setup")
setup2.Edit()
model7.Exit()
setup3 = system10.GetContainer(ComponentName="Setup")
setup3.Edit()
model8.Exit()
model9.Edit()
model9.Exit()
Save(Overwrite=True)
system12 = system11.Duplicate(
    ComponentsToShare=[],
    RelativeTo=system11)
system12.DisplayText = "shuizhi-cao2-20"
system12.Copy(KeepConnections=True)
system13 = GetSystem(Name="SYS 12")
system13.Move(
    Position="Right",
    RelativeTo=system12)
system13.Copy(KeepConnections=True)
system14 = GetSystem(Name="SYS 13")
system14.Move(
    Position="Right",
    RelativeTo=system13)
system13.DisplayText = "shuizhi-cao3-20"
system14.DisplayText = "shuizhi-cao4-20"
geometry7 = system12.GetContainer(ComponentName="Geometry")
geometry7.SetFile(FilePath="E:/ANSYS/吸盘/模型/小尺寸/shuizhi-cao2-20.stp")
geometry8 = system13.GetContainer(ComponentName="Geometry")
geometry8.SetFile(FilePath="E:/ANSYS/吸盘/模型/小尺寸/shuizhi-cao3-20.stp")
geometry9 = system14.GetContainer(ComponentName="Geometry")
geometry9.SetFile(FilePath="E:/ANSYS/吸盘/模型/小尺寸/shuizhi-cao4-20.stp")
geometry7.Edit()
geometry7.Exit()
modelComponent10 = system12.GetComponent(Name="Model")
modelComponent10.Refresh()
model10 = system12.GetContainer(ComponentName="Model")
model10.Edit()
model10.Exit()
modelComponent11 = system13.GetComponent(Name="Model")
modelComponent11.Refresh()
model11 = system13.GetContainer(ComponentName="Model")
model11.Edit()
model11.Exit()
geometry8.Edit()
geometry8.Exit()
geometry9.Edit()
geometry9.Exit()
model10.Edit()
model10.Exit()
modelComponent11.Refresh()
model11.Edit()
model11.Exit()
geometry9.Edit()
geometry9.Exit()
modelComponent12 = system14.GetComponent(Name="Model")
modelComponent12.Refresh()
model12 = system14.GetContainer(ComponentName="Model")
model12.Edit()
model12.Exit()
setup4 = system12.GetContainer(ComponentName="Setup")
setup4.Edit()
model10.Exit()
setup5 = system13.GetContainer(ComponentName="Setup")
setup5.Edit()
model11.Exit()
Save(Overwrite=True)
setup6 = system14.GetContainer(ComponentName="Setup")
setup6.Edit()
model12.Exit()
Save(Overwrite=True)
