# Supplementary material for: Design and Performance Evaluation of Biomimetic Suction Cups Inspired by the Abalone Muscular Foot
Source: Biomimetics (Basel). 2026 Feb 5;11(2):118. doi: 10.3390/biomimetics11020118 (PMC12938121; doi:10.3390/biomimetics11020118)
Supplement: Supplementary file 1 [file biomimetics-11-00118-s001.zip › Supplementary Materials/FEA_files/session_files/journal7.wbjn]

# encoding: utf-8
# 2020 R2
SetScriptVersion(Version="20.2.221")
system1 = GetSystem(Name="SYS 13")
system1.Copy(KeepConnections=True)
system2 = GetSystem(Name="SYS 14")
setup1 = system2.GetContainer(ComponentName="Setup")
setup1.Edit()
model1 = system2.GetContainer(ComponentName="Model")
model1.Exit()
system1.Copy(KeepConnections=True)
system3 = GetSystem(Name="SYS 15")
system3.Move(
    Position="Right",
    RelativeTo=system1)
system3.Copy(KeepConnections=True)
system4 = GetSystem(Name="SYS 16")
system4.Move(
    Position="Right",
    RelativeTo=system3)
system4.Copy(KeepConnections=True)
system5 = GetSystem(Name="SYS 17")
system5.Move(
    Position="Right",
    RelativeTo=system4)
system5.Copy(KeepConnections=True)
system6 = GetSystem(Name="SYS 18")
system6.Move(
    Position="Right",
    RelativeTo=system5)
system3.DisplayText = "shuizhi-cao5-20"
system4.DisplayText = "shuizhi-cao6-20"
system5.DisplayText = "shuizhi-cao6+1.5-20"
system6.DisplayText = "shuizhi-cao6+2-20"
geometry1 = system3.GetContainer(ComponentName="Geometry")
geometry1.SetFile(FilePath="E:/ANSYS/吸盘/模型/小尺寸/shuizhi-cao5-20.stp")
geometry2 = system4.GetContainer(ComponentName="Geometry")
geometry2.SetFile(FilePath="E:/ANSYS/吸盘/模型/小尺寸/shuizhi-cao6-20.stp")
geometry3 = system5.GetContainer(ComponentName="Geometry")
geometry3.SetFile(FilePath="E:/ANSYS/吸盘/模型/小尺寸/shuizhi-cao6+1.5-20.stp")
geometry4 = system6.GetContainer(ComponentName="Geometry")
geometry4.SetFile(FilePath="E:/ANSYS/吸盘/模型/小尺寸/shuizhi-cao6+2-20.stp")
geometry1.Edit()
geometry1.Exit()
geometry2.Edit()
geometry2.Exit()
geometry3.Edit()
geometry3.Exit()
geometry4.Edit()
geometry4.Exit()
modelComponent1 = system3.GetComponent(Name="Model")
modelComponent1.Refresh()
model2 = system3.GetContainer(ComponentName="Model")
model2.Edit()
model2.Exit()
modelComponent2 = system4.GetComponent(Name="Model")
modelComponent2.Refresh()
model3 = system4.GetContainer(ComponentName="Model")
model3.Edit()
model3.Exit()
Save(Overwrite=True)
model2.Edit()
model2.Exit()
Save(Overwrite=True)
