# Supplementary material for: Design and Performance Evaluation of Biomimetic Suction Cups Inspired by the Abalone Muscular Foot
Source: Biomimetics (Basel). 2026 Feb 5;11(2):118. doi: 10.3390/biomimetics11020118 (PMC12938121; doi:10.3390/biomimetics11020118)
Supplement: Supplementary file 1 [file biomimetics-11-00118-s001.zip › Supplementary Materials/FEA_files/session_files/journal8.wbjn]

# encoding: utf-8
# 2020 R2
SetScriptVersion(Version="20.2.221")
system1 = GetSystem(Name="SYS 16")
model1 = system1.GetContainer(ComponentName="Model")
model1.Edit()
model1.Exit()
system2 = GetSystem(Name="SYS 14")
model2 = system2.GetContainer(ComponentName="Model")
model2.Edit()
model2.Exit()
Save(Overwrite=True)
model2.Edit()
model2.Exit()
model2.Edit()
model2.Exit()
model1.Edit()
model1.Exit()
system3 = GetSystem(Name="SYS 17")
modelComponent1 = system3.GetComponent(Name="Model")
modelComponent1.Refresh()
model3 = system3.GetContainer(ComponentName="Model")
model3.Edit()
model3.Exit()
system4 = GetSystem(Name="SYS 18")
modelComponent2 = system4.GetComponent(Name="Model")
modelComponent2.Refresh()
model4 = system4.GetContainer(ComponentName="Model")
model4.Edit()
model4.Exit()
model3.Edit()
model3.Exit()
model3.Edit()
model3.Exit()
model4.Edit()
model4.Exit()
system4.Copy(KeepConnections=True)
system5 = GetSystem(Name="SYS 19")
system5.Copy(KeepConnections=True)
system6 = GetSystem(Name="SYS 20")
system6.Move(
    Position="Right",
    RelativeTo=system5)
geometry1 = system5.GetContainer(ComponentName="Geometry")
geometry1.SetFile(FilePath="E:/ANSYS/吸盘/模型/小尺寸/新吸盘装配.STEP")
geometry2 = system6.GetContainer(ComponentName="Geometry")
geometry2.SetFile(FilePath="E:/ANSYS/吸盘/模型/小尺寸/新吸盘装配2.0.STEP")
geometry1.Edit()
geometry1.Exit()
geometry2.Edit()
geometry2.Exit()
modelComponent3 = system5.GetComponent(Name="Model")
modelComponent3.Refresh()
model5 = system5.GetContainer(ComponentName="Model")
model5.Edit()
model5.Exit()
modelComponent4 = system6.GetComponent(Name="Model")
modelComponent4.Refresh()
model6 = system6.GetContainer(ComponentName="Model")
model6.Edit()
model6.Exit()
system6.Copy(KeepConnections=True)
system7 = GetSystem(Name="SYS 21")
system7.Move(
    Position="Right",
    RelativeTo=system6)
geometry3 = system7.GetContainer(ComponentName="Geometry")
geometry3.SetFile(FilePath="E:/ANSYS/吸盘/模型/小尺寸/凹版吸盘装配2.0(1).STEP")
geometry3.Edit()
geometry3.Exit()
setup1 = system6.GetContainer(ComponentName="Setup")
setup1.Edit()
model6.Exit()
modelComponent5 = system7.GetComponent(Name="Model")
modelComponent5.Refresh()
model7 = system7.GetContainer(ComponentName="Model")
model7.Edit()
model7.Exit()
model7.Edit()
model7.Exit()
model5.Edit()
model5.Exit()
model6.Edit()
model6.Exit()
model7.Edit()
model7.Exit()
Save(Overwrite=True)
