# Supplementary material for: Design and Performance Evaluation of Biomimetic Suction Cups Inspired by the Abalone Muscular Foot
Source: Biomimetics (Basel). 2026 Feb 5;11(2):118. doi: 10.3390/biomimetics11020118 (PMC12938121; doi:10.3390/biomimetics11020118)
Supplement: Supplementary file 1 [file biomimetics-11-00118-s001.zip › Supplementary Materials/FEA_files/session_files/journal9.wbjn]

# encoding: utf-8
# 2020 R2
SetScriptVersion(Version="20.2.221")
system1 = GetSystem(Name="SYS 3")
results1 = system1.GetContainer(ComponentName="Results")
results1.Edit()
model1 = system1.GetContainer(ComponentName="Model")
model1.Exit()
system1.Copy(KeepConnections=True)
system2 = GetSystem(Name="SYS 22")
system2.Delete()
results1.Edit()
system1.DisplayText = "Model-1"
results1.Edit()
model1.Exit()
system3 = GetSystem(Name="SYS 4")
system3.DisplayText = "Model-2"
results2 = system3.GetContainer(ComponentName="Results")
results2.Edit()
model2 = system3.GetContainer(ComponentName="Model")
model2.Exit()
results1.Edit()
model1.Exit()
system4 = GetSystem(Name="SYS 2")
system4.DisplayText = "cao1"
system4.DisplayText = "groove-40"
system5 = GetSystem(Name="SYS 8")
system5.DisplayText = "groove-50"
system6 = GetSystem(Name="SYS 9")
system6.DisplayText = "groove-20"
system7 = GetSystem(Name="SYS 10")
system7.DisplayText = "groove-30"
results3 = system4.GetContainer(ComponentName="Results")
results3.Edit()
model3 = system4.GetContainer(ComponentName="Model")
model3.Exit()
results4 = system5.GetContainer(ComponentName="Results")
results4.Edit()
model4 = system5.GetContainer(ComponentName="Model")
model4.Exit()
results5 = system6.GetContainer(ComponentName="Results")
results5.Edit()
model5 = system6.GetContainer(ComponentName="Model")
model5.Exit()
results6 = system7.GetContainer(ComponentName="Results")
results6.Edit()
model6 = system7.GetContainer(ComponentName="Model")
model6.Exit()
Save(Overwrite=True)
